# Supplementary material for: In-Cardiome: integrated knowledgebase for coronary artery disease enabling translational research
Source: Database (Oxford). 2017 Oct 10;2017:bax077. doi: 10.1093/database/bax077 (PMC5737197; doi:10.1093/database/bax077)
Supplement: Supplementary Table [file bax077_supp_table_s1.xlsx]

## Sheet: Supplementary Table S1
Title	In-Cardiome: Integrated knowledgebase for coronary artery disease enabling translational research
Author names	Ankit Sharma1,2, Vrushali Deshpande3, Madankumar Ghatge1,4, Rajani Kanth Vangala2,4*
Affiliation	1Research Scholar, Manipal University, Madhav Nagar, Manipal, Karnataka-576104, India;
	2Bioinformatics and Biostatistics unit, Thrombosis Research Institute, Bangalore Karnataka-560099, India
	3Molecular Immunology, Thrombosis Research Institute, Bangalore- Karnataka-560099, India
	4Proteomics and Coagulation Unit, Thrombosis Research Institute, Bangalore Karnataka- 560099, India
E-mail address of the corresponding author	rajani@triindia.org.in
Supplementary Table S1. Pathway Information for InCardiome Genes:
Genes	Pathways	Sources
IL2	the 41bb-dependent immune response	BioCarta
ATF2	the 41bb-dependent immune response	BioCarta
JUN	the 41bb-dependent immune response	BioCarta
IL4	the 41bb-dependent immune response	BioCarta
IFNG	the 41bb-dependent immune response	BioCarta
PTGS1	mechanism of acetaminophen activity and toxicity	BioCarta
CYP2E1	mechanism of acetaminophen activity and toxicity	BioCarta
CYP1A2	mechanism of acetaminophen activity and toxicity	BioCarta
MT-CO2	mechanism of acetaminophen activity and toxicity	BioCarta
PIK3R1	role of nicotinic acetylcholine receptors in the regulation of apoptosis	BioCarta
SRC	role of nicotinic acetylcholine receptors in the regulation of apoptosis	BioCarta
PPARA	attenuation of gpcr signaling	BioCarta
CXCR4	attenuation of gpcr signaling	BioCarta
CCR5	attenuation of gpcr signaling	BioCarta
CCL11	attenuation of gpcr signaling	BioCarta
AGTR2	attenuation of gpcr signaling	BioCarta
CXCL12	attenuation of gpcr signaling	BioCarta
P2RY2	attenuation of gpcr signaling	BioCarta
ADRA1B	attenuation of gpcr signaling	BioCarta
HTR2C	attenuation of gpcr signaling	BioCarta
EDNRA	attenuation of gpcr signaling	BioCarta
ADRBK1	attenuation of gpcr signaling	BioCarta
EDNRB	attenuation of gpcr signaling	BioCarta
ADRB2	attenuation of gpcr signaling	BioCarta
EDN1	attenuation of gpcr signaling	BioCarta
AGT	attenuation of gpcr signaling	BioCarta
F2	attenuation of gpcr signaling	BioCarta
LAMA3	agrin in postsynaptic differentiation	BioCarta
NRG1	agrin in postsynaptic differentiation	BioCarta
MAPK1	agrin in postsynaptic differentiation	BioCarta
MAPK3	agrin in postsynaptic differentiation	BioCarta
SRC	agrin in postsynaptic differentiation	BioCarta
JUN	agrin in postsynaptic differentiation	BioCarta
EGFR	agrin in postsynaptic differentiation	BioCarta
PAK3	agrin in postsynaptic differentiation	BioCarta
AHR	ahr signal transduction pathway	BioCarta
HBA1	hemoglobins chaperone	BioCarta
PARP1	opposing roles of aif in apoptosis and cell survival	BioCarta
RHOA	rho-selective guanine exchange factor akap13 mediates stress fiber formation	BioCarta
RHOA	protein kinase a at the centrosome	BioCarta
FOXO1	akt signaling pathway	BioCarta
PIK3R1	akt signaling pathway	BioCarta
SMAD1	alk in cardiac myocytes	BioCarta
TGFB2	alk in cardiac myocytes	BioCarta
GATA4	alk in cardiac myocytes	BioCarta
TGFBR2	alk in cardiac myocytes	BioCarta
TGFBR1	alk in cardiac myocytes	BioCarta
NPPB	alk in cardiac myocytes	BioCarta
ATF2	alk in cardiac myocytes	BioCarta
NPPA	alk in cardiac myocytes	BioCarta
TGFB1	alk in cardiac myocytes	BioCarta
C5	alternative complement pathway	BioCarta
C3	alternative complement pathway	BioCarta
APP	generation of amyloid b-peptide by ps1	BioCarta
ARFGAP3	adp-ribosylation factor	BioCarta
ARFGAP1	adp-ribosylation factor	BioCarta
NCF2	adp-ribosylation factor	BioCarta
NFE2L2	oxidative stress induced gene expression via nrf2	BioCarta
HMOX1	oxidative stress induced gene expression via nrf2	BioCarta
GSTA2	oxidative stress induced gene expression via nrf2	BioCarta
JUN	oxidative stress induced gene expression via nrf2	BioCarta
FOS	oxidative stress induced gene expression via nrf2	BioCarta
ATM	tumor suppressor arf inhibits ribosomal biogenesis	BioCarta
PIK3R1	tumor suppressor arf inhibits ribosomal biogenesis	BioCarta
TP53	tumor suppressor arf inhibits ribosomal biogenesis	BioCarta
MYC	tumor suppressor arf inhibits ribosomal biogenesis	BioCarta
ABL1	tumor suppressor arf inhibits ribosomal biogenesis	BioCarta
POLR1A	tumor suppressor arf inhibits ribosomal biogenesis	BioCarta
MEF2A	angiotensin ii mediated activation of jnk pathway via pyk2 dependent signaling	BioCarta
BCAR1	angiotensin ii mediated activation of jnk pathway via pyk2 dependent signaling	BioCarta
AGTR1	angiotensin ii mediated activation of jnk pathway via pyk2 dependent signaling	BioCarta
SHC1	angiotensin ii mediated activation of jnk pathway via pyk2 dependent signaling	BioCarta
MAPK1	angiotensin ii mediated activation of jnk pathway via pyk2 dependent signaling	BioCarta
MAPK3	angiotensin ii mediated activation of jnk pathway via pyk2 dependent signaling	BioCarta
ATF2	angiotensin ii mediated activation of jnk pathway via pyk2 dependent signaling	BioCarta
SRC	angiotensin ii mediated activation of jnk pathway via pyk2 dependent signaling	BioCarta
JUN	angiotensin ii mediated activation of jnk pathway via pyk2 dependent signaling	BioCarta
FOS	angiotensin ii mediated activation of jnk pathway via pyk2 dependent signaling	BioCarta
AGT	angiotensin ii mediated activation of jnk pathway via pyk2 dependent signaling	BioCarta
EGFR	angiotensin ii mediated activation of jnk pathway via pyk2 dependent signaling	BioCarta
ATM	atm signaling pathway	BioCarta
BRCA1	atm signaling pathway	BioCarta
RPA1	atm signaling pathway	BioCarta
JUN	atm signaling pathway	BioCarta
TP53	atm signaling pathway	BioCarta
ABL1	atm signaling pathway	BioCarta
ATM	role of brca1 brca2 and atr in cancer susceptibility	BioCarta
BRCA2	role of brca1 brca2 and atr in cancer susceptibility	BioCarta
BRCA1	role of brca1 brca2 and atr in cancer susceptibility	BioCarta
TP53	role of brca1 brca2 and atr in cancer susceptibility	BioCarta
BAX	regulation of bad phosphorylation	BioCarta
PIK3R1	regulation of bad phosphorylation	BioCarta
KITLG	regulation of bad phosphorylation	BioCarta
KIT	regulation of bad phosphorylation	BioCarta
BCL2	regulation of bad phosphorylation	BioCarta
IL3	regulation of bad phosphorylation	BioCarta
IGF1R	regulation of bad phosphorylation	BioCarta
IGF1	regulation of bad phosphorylation	BioCarta
BRCA1	brca1 dependent ub ligase activity	BioCarta
CXCR4	roles of arrestin dependent recruitment of src kinases in gpcr signaling	BioCarta
CCR5	roles of arrestin dependent recruitment of src kinases in gpcr signaling	BioCarta
CCL11	roles of arrestin dependent recruitment of src kinases in gpcr signaling	BioCarta
AGTR2	roles of arrestin dependent recruitment of src kinases in gpcr signaling	BioCarta
CXCL12	roles of arrestin dependent recruitment of src kinases in gpcr signaling	BioCarta
P2RY2	roles of arrestin dependent recruitment of src kinases in gpcr signaling	BioCarta
ADRA1B	roles of arrestin dependent recruitment of src kinases in gpcr signaling	BioCarta
MAPK1	roles of arrestin dependent recruitment of src kinases in gpcr signaling	BioCarta
HTR2C	roles of arrestin dependent recruitment of src kinases in gpcr signaling	BioCarta
MAPK3	roles of arrestin dependent recruitment of src kinases in gpcr signaling	BioCarta
EDNRA	roles of arrestin dependent recruitment of src kinases in gpcr signaling	BioCarta
ADRBK1	roles of arrestin dependent recruitment of src kinases in gpcr signaling	BioCarta
EDNRB	roles of arrestin dependent recruitment of src kinases in gpcr signaling	BioCarta
SRC	roles of arrestin dependent recruitment of src kinases in gpcr signaling	BioCarta
ADRB2	roles of arrestin dependent recruitment of src kinases in gpcr signaling	BioCarta
EDN1	roles of arrestin dependent recruitment of src kinases in gpcr signaling	BioCarta
AGT	roles of arrestin dependent recruitment of src kinases in gpcr signaling	BioCarta
F2	roles of arrestin dependent recruitment of src kinases in gpcr signaling	BioCarta
CXCR4	role of -arrestins in the activation and targeting of map kinases	BioCarta
CCR5	role of -arrestins in the activation and targeting of map kinases	BioCarta
CCL11	role of -arrestins in the activation and targeting of map kinases	BioCarta
AGTR2	role of -arrestins in the activation and targeting of map kinases	BioCarta
CXCL12	role of -arrestins in the activation and targeting of map kinases	BioCarta
P2RY2	role of -arrestins in the activation and targeting of map kinases	BioCarta
ADRA1B	role of -arrestins in the activation and targeting of map kinases	BioCarta
MAPK1	role of -arrestins in the activation and targeting of map kinases	BioCarta
HTR2C	role of -arrestins in the activation and targeting of map kinases	BioCarta
MAPK3	role of -arrestins in the activation and targeting of map kinases	BioCarta
EDNRA	role of -arrestins in the activation and targeting of map kinases	BioCarta
ADRBK1	role of -arrestins in the activation and targeting of map kinases	BioCarta
EDNRB	role of -arrestins in the activation and targeting of map kinases	BioCarta
ADRB2	role of -arrestins in the activation and targeting of map kinases	BioCarta
EDN1	role of -arrestins in the activation and targeting of map kinases	BioCarta
AGT	role of -arrestins in the activation and targeting of map kinases	BioCarta
F2	role of -arrestins in the activation and targeting of map kinases	BioCarta
MTOR	b cell survival pathway	BioCarta
PIK3R1	b cell survival pathway	BioCarta
SHC1	bcr signaling pathway	BioCarta
MAPK3	bcr signaling pathway	BioCarta
JUN	bcr signaling pathway	BioCarta
FOS	bcr signaling pathway	BioCarta
NFATC1	bcr signaling pathway	BioCarta
AGTR2	bioactive peptide induced signaling pathway	BioCarta
STAT3	bioactive peptide induced signaling pathway	BioCarta
SHC1	bioactive peptide induced signaling pathway	BioCarta
MAPK1	bioactive peptide induced signaling pathway	BioCarta
PIK3R1	bioactive peptide induced signaling pathway	BioCarta
MAPK3	bioactive peptide induced signaling pathway	BioCarta
AGT	bioactive peptide induced signaling pathway	BioCarta
JAK2	bioactive peptide induced signaling pathway	BioCarta
TP53	btg family proteins and cell cycle regulation	BioCarta
CDKN1A	effects of calcineurin in keratinocyte differentiation	BioCarta
NFATC1	effects of calcineurin in keratinocyte differentiation	BioCarta
RHOA	role of egf receptor transactivation by gpcrs in cardiac hypertrophy	BioCarta
AGTR2	role of egf receptor transactivation by gpcrs in cardiac hypertrophy	BioCarta
SHC1	role of egf receptor transactivation by gpcrs in cardiac hypertrophy	BioCarta
MAPK1	role of egf receptor transactivation by gpcrs in cardiac hypertrophy	BioCarta
MAPK3	role of egf receptor transactivation by gpcrs in cardiac hypertrophy	BioCarta
EDNRA	role of egf receptor transactivation by gpcrs in cardiac hypertrophy	BioCarta
EDNRB	role of egf receptor transactivation by gpcrs in cardiac hypertrophy	BioCarta
JUN	role of egf receptor transactivation by gpcrs in cardiac hypertrophy	BioCarta
EDN1	role of egf receptor transactivation by gpcrs in cardiac hypertrophy	BioCarta
EGF	role of egf receptor transactivation by gpcrs in cardiac hypertrophy	BioCarta
MYC	role of egf receptor transactivation by gpcrs in cardiac hypertrophy	BioCarta
FOS	role of egf receptor transactivation by gpcrs in cardiac hypertrophy	BioCarta
AGT	role of egf receptor transactivation by gpcrs in cardiac hypertrophy	BioCarta
EGFR	role of egf receptor transactivation by gpcrs in cardiac hypertrophy	BioCarta
BCL2	transcription regulation by methyltransferase of carm1	BioCarta
GTF3A	carm1 and regulation of the estrogen receptor	BioCarta
NR3C1	carm1 and regulation of the estrogen receptor	BioCarta
ESR1	carm1 and regulation of the estrogen receptor	BioCarta
CASP10	caspase cascade in apoptosis	BioCarta
CASP4	caspase cascade in apoptosis	BioCarta
SREBF1	caspase cascade in apoptosis	BioCarta
CASP1	caspase cascade in apoptosis	BioCarta
GZMB	caspase cascade in apoptosis	BioCarta
PARP1	caspase cascade in apoptosis	BioCarta
LMNA	caspase cascade in apoptosis	BioCarta
DFFB	caspase cascade in apoptosis	BioCarta
PLD3	metabolism of anandamide an endogenous cannabinoid	BioCarta
CNR2	metabolism of anandamide an endogenous cannabinoid	BioCarta
CNR1	metabolism of anandamide an endogenous cannabinoid	BioCarta
SRC	cbl mediated ligand-induced downregulation of egf receptors pathway	BioCarta
EGF	cbl mediated ligand-induced downregulation of egf receptors pathway	BioCarta
EGFR	cbl mediated ligand-induced downregulation of egf receptors pathway	BioCarta
RHOA	ccr3 signaling in eosinophils	BioCarta
CCL11	ccr3 signaling in eosinophils	BioCarta
MAPK1	ccr3 signaling in eosinophils	BioCarta
MAPK3	ccr3 signaling in eosinophils	BioCarta
CXCR4	pertussis toxin-insensitive ccr5 signaling in macrophage	BioCarta
CCR5	pertussis toxin-insensitive ccr5 signaling in macrophage	BioCarta
CXCL12	pertussis toxin-insensitive ccr5 signaling in macrophage	BioCarta
CCL2	pertussis toxin-insensitive ccr5 signaling in macrophage	BioCarta
JUN	pertussis toxin-insensitive ccr5 signaling in macrophage	BioCarta
FOS	pertussis toxin-insensitive ccr5 signaling in macrophage	BioCarta
TRAF6	cd40l signaling pathway	BioCarta
CD40LG	cd40l signaling pathway	BioCarta
CD40	cd40l signaling pathway	BioCarta
TNFAIP3	cd40l signaling pathway	BioCarta
ATM	cdc25 and chk1 regulatory pathway in response to dna damage	BioCarta
RHOA	role of pi3k subunit p85 in regulation of actin organization and cell migration	BioCarta
PIK3R1	role of pi3k subunit p85 in regulation of actin organization and cell migration	BioCarta
SHC1	phosphorylation of mek1 by cdk5/p35 down regulates the map kinase pathway	BioCarta
MAPK1	phosphorylation of mek1 by cdk5/p35 down regulates the map kinase pathway	BioCarta
MAPK3	phosphorylation of mek1 by cdk5/p35 down regulates the map kinase pathway	BioCarta
EGR1	phosphorylation of mek1 by cdk5/p35 down regulates the map kinase pathway	BioCarta
NGF	phosphorylation of mek1 by cdk5/p35 down regulates the map kinase pathway	BioCarta
MAPK1	cadmium induces dna synthesis and proliferation in macrophages	BioCarta
MAPK3	cadmium induces dna synthesis and proliferation in macrophages	BioCarta
JUN	cadmium induces dna synthesis and proliferation in macrophages	BioCarta
TNF	cadmium induces dna synthesis and proliferation in macrophages	BioCarta
MYC	cadmium induces dna synthesis and proliferation in macrophages	BioCarta
FOS	cadmium induces dna synthesis and proliferation in macrophages	BioCarta
PTPN11	cell to cell adhesion signaling	BioCarta
BCAR1	cell to cell adhesion signaling	BioCarta
PECAM1	cell to cell adhesion signaling	BioCarta
SRC	cell to cell adhesion signaling	BioCarta
TFDP1	cyclins and cell cycle regulation	BioCarta
CDKN2B	cyclins and cell cycle regulation	BioCarta
CDKN1A	cyclins and cell cycle regulation	BioCarta
BAX	ceramide signaling pathway	BioCarta
CYCS	ceramide signaling pathway	BioCarta
MAPK1	ceramide signaling pathway	BioCarta
MAPK3	ceramide signaling pathway	BioCarta
TNFRSF1A	ceramide signaling pathway	BioCarta
SMPD1	ceramide signaling pathway	BioCarta
BCL2	ceramide signaling pathway	BioCarta
TNF	ceramide signaling pathway	BioCarta
CCL11	cystic fibrosis transmembrane conductance regulator (cftr) and beta 2 adrenergic receptor (b2ar) pathway	BioCarta
CXCL12	cystic fibrosis transmembrane conductance regulator (cftr) and beta 2 adrenergic receptor (b2ar) pathway	BioCarta
CFTR	cystic fibrosis transmembrane conductance regulator (cftr) and beta 2 adrenergic receptor (b2ar) pathway	BioCarta
ADRB2	cystic fibrosis transmembrane conductance regulator (cftr) and beta 2 adrenergic receptor (b2ar) pathway	BioCarta
EDN1	cystic fibrosis transmembrane conductance regulator (cftr) and beta 2 adrenergic receptor (b2ar) pathway	BioCarta
AGT	cystic fibrosis transmembrane conductance regulator (cftr) and beta 2 adrenergic receptor (b2ar) pathway	BioCarta
F2	cystic fibrosis transmembrane conductance regulator (cftr) and beta 2 adrenergic receptor (b2ar) pathway	BioCarta
ATM	apoptotic signaling in response to dna damage	BioCarta
BAX	apoptotic signaling in response to dna damage	BioCarta
CYCS	apoptotic signaling in response to dna damage	BioCarta
BCL2	apoptotic signaling in response to dna damage	BioCarta
TP53	apoptotic signaling in response to dna damage	BioCarta
MLXIPL	chrebp regulation by carbohydrates and camp	BioCarta
CXCR4	chrebp regulation by carbohydrates and camp	BioCarta
PRKAA2	chrebp regulation by carbohydrates and camp	BioCarta
CCR5	chrebp regulation by carbohydrates and camp	BioCarta
CCL11	chrebp regulation by carbohydrates and camp	BioCarta
AGTR2	chrebp regulation by carbohydrates and camp	BioCarta
CXCL12	chrebp regulation by carbohydrates and camp	BioCarta
P2RY2	chrebp regulation by carbohydrates and camp	BioCarta
ADRA1B	chrebp regulation by carbohydrates and camp	BioCarta
HTR2C	chrebp regulation by carbohydrates and camp	BioCarta
EDNRA	chrebp regulation by carbohydrates and camp	BioCarta
EDNRB	chrebp regulation by carbohydrates and camp	BioCarta
ADRB2	chrebp regulation by carbohydrates and camp	BioCarta
EDN1	chrebp regulation by carbohydrates and camp	BioCarta
AGT	chrebp regulation by carbohydrates and camp	BioCarta
F2	chrebp regulation by carbohydrates and camp	BioCarta
ADRBK1	regulation of ck1/cdk5 by type 1 glutamate receptors	BioCarta
DRD1	regulation of ck1/cdk5 by type 1 glutamate receptors	BioCarta
C5	classical complement pathway	BioCarta
C3	classical complement pathway	BioCarta
CSTF1	polyadenylation of mrna	BioCarta
SHC1	transcription factor creb and its extracellular signals	BioCarta
MAPK1	transcription factor creb and its extracellular signals	BioCarta
PIK3R1	transcription factor creb and its extracellular signals	BioCarta
MAPK3	transcription factor creb and its extracellular signals	BioCarta
CXCR4	activation of csk by camp-dependent protein kinase inhibits signaling through the t cell receptor	BioCarta
CCR5	activation of csk by camp-dependent protein kinase inhibits signaling through the t cell receptor	BioCarta
CCL11	activation of csk by camp-dependent protein kinase inhibits signaling through the t cell receptor	BioCarta
AGTR2	activation of csk by camp-dependent protein kinase inhibits signaling through the t cell receptor	BioCarta
CXCL12	activation of csk by camp-dependent protein kinase inhibits signaling through the t cell receptor	BioCarta
P2RY2	activation of csk by camp-dependent protein kinase inhibits signaling through the t cell receptor	BioCarta
ADRA1B	activation of csk by camp-dependent protein kinase inhibits signaling through the t cell receptor	BioCarta
HTR2C	activation of csk by camp-dependent protein kinase inhibits signaling through the t cell receptor	BioCarta
EDNRA	activation of csk by camp-dependent protein kinase inhibits signaling through the t cell receptor	BioCarta
EDNRB	activation of csk by camp-dependent protein kinase inhibits signaling through the t cell receptor	BioCarta
PTPRC	activation of csk by camp-dependent protein kinase inhibits signaling through the t cell receptor	BioCarta
ADRB2	activation of csk by camp-dependent protein kinase inhibits signaling through the t cell receptor	BioCarta
EDN1	activation of csk by camp-dependent protein kinase inhibits signaling through the t cell receptor	BioCarta
CD4	activation of csk by camp-dependent protein kinase inhibits signaling through the t cell receptor	BioCarta
AGT	activation of csk by camp-dependent protein kinase inhibits signaling through the t cell receptor	BioCarta
F2	activation of csk by camp-dependent protein kinase inhibits signaling through the t cell receptor	BioCarta
NOS1	sumoylation as a mechanism to modulate ctbp-dependent gene responses	BioCarta
SMAD1	ctcf: first multivalent nuclear factor	BioCarta
TGFB2	ctcf: first multivalent nuclear factor	BioCarta
PTEN	ctcf: first multivalent nuclear factor	BioCarta
MTOR	ctcf: first multivalent nuclear factor	BioCarta
TGFBR2	ctcf: first multivalent nuclear factor	BioCarta
TGFBR1	ctcf: first multivalent nuclear factor	BioCarta
PIK3R1	ctcf: first multivalent nuclear factor	BioCarta
TGFB1	ctcf: first multivalent nuclear factor	BioCarta
MYC	ctcf: first multivalent nuclear factor	BioCarta
PTPN11	the co-stimulatory signal during t-cell activation	BioCarta
CD86	the co-stimulatory signal during t-cell activation	BioCarta
PIK3R1	the co-stimulatory signal during t-cell activation	BioCarta
CD28	the co-stimulatory signal during t-cell activation	BioCarta
CXCR4	cxcr4 signaling pathway	BioCarta
CXCL12	cxcr4 signaling pathway	BioCarta
PIK3R1	cxcr4 signaling pathway	BioCarta
RHOA	d4gdi signaling pathway	BioCarta
CASP1	d4gdi signaling pathway	BioCarta
JUN	d4gdi signaling pathway	BioCarta
PROCR	transcriptional activation of dbpb from mrna	BioCarta
PDGFB	transcriptional activation of dbpb from mrna	BioCarta
F2	transcriptional activation of dbpb from mrna	BioCarta
CASP10	induction of apoptosis through dr3 and dr4/5 death receptors	BioCarta
TNFSF10	induction of apoptosis through dr3 and dr4/5 death receptors	BioCarta
PARP1	induction of apoptosis through dr3 and dr4/5 death receptors	BioCarta
LMNA	induction of apoptosis through dr3 and dr4/5 death receptors	BioCarta
DFFB	induction of apoptosis through dr3 and dr4/5 death receptors	BioCarta
GZMB	apoptotic dna-fragmentation and tissue homeostasis	BioCarta
HMGB1	apoptotic dna-fragmentation and tissue homeostasis	BioCarta
DFFB	apoptotic dna-fragmentation and tissue homeostasis	BioCarta
MAPK3	repression of pain sensation by the transcriptional regulator dream	BioCarta
JUN	repression of pain sensation by the transcriptional regulator dream	BioCarta
FOS	repression of pain sensation by the transcriptional regulator dream	BioCarta
MAPK3	regulation of map kinase pathways through dual specificity phosphatases	BioCarta
ROCK1	erk and pi-3 kinase are necessary for collagen binding in corneal epithelia	BioCarta
RHOA	erk and pi-3 kinase are necessary for collagen binding in corneal epithelia	BioCarta
BCAR1	erk and pi-3 kinase are necessary for collagen binding in corneal epithelia	BioCarta
MAPK1	erk and pi-3 kinase are necessary for collagen binding in corneal epithelia	BioCarta
PIK3R1	erk and pi-3 kinase are necessary for collagen binding in corneal epithelia	BioCarta
MAPK3	erk and pi-3 kinase are necessary for collagen binding in corneal epithelia	BioCarta
SRC	erk and pi-3 kinase are necessary for collagen binding in corneal epithelia	BioCarta
SHC1	phospholipids as signalling intermediaries	BioCarta
MAPK1	phospholipids as signalling intermediaries	BioCarta
PIK3R1	phospholipids as signalling intermediaries	BioCarta
MAPK3	phospholipids as signalling intermediaries	BioCarta
SMPD1	phospholipids as signalling intermediaries	BioCarta
SRC	phospholipids as signalling intermediaries	BioCarta
ITGB3	phospholipids as signalling intermediaries	BioCarta
TP53	estrogen responsive protein efp controls cell cycle and breast tumors growth	BioCarta
ESR1	estrogen responsive protein efp controls cell cycle and breast tumors growth	BioCarta
STAT3	egf signaling pathway	BioCarta
SHC1	egf signaling pathway	BioCarta
PIK3R1	egf signaling pathway	BioCarta
EGF	egf signaling pathway	BioCarta
EGFR	egf signaling pathway	BioCarta
CYSLTR1	eicosanoid metabolism	BioCarta
PTGIS	eicosanoid metabolism	BioCarta
CYP2J2	eicosanoid metabolism	BioCarta
PTGER2	eicosanoid metabolism	BioCarta
PTGER3	eicosanoid metabolism	BioCarta
EPHX2	eicosanoid metabolism	BioCarta
TBXAS1	eicosanoid metabolism	BioCarta
PTGS1	eicosanoid metabolism	BioCarta
TBXA2R	eicosanoid metabolism	BioCarta
ALOX5AP	eicosanoid metabolism	BioCarta
ALOX5	eicosanoid metabolism	BioCarta
EPHX1	eicosanoid metabolism	BioCarta
MPO	eicosanoid metabolism	BioCarta
PLA2G1B	eicosanoid metabolism	BioCarta
MT-CO2	eicosanoid metabolism	BioCarta
GSK3B	regulation of eif2	BioCarta
PTEN	regulation of eif-4e and p70s6 kinase	BioCarta
MTOR	regulation of eif-4e and p70s6 kinase	BioCarta
IRS1	regulation of eif-4e and p70s6 kinase	BioCarta
MAPK1	regulation of eif-4e and p70s6 kinase	BioCarta
PIK3R1	regulation of eif-4e and p70s6 kinase	BioCarta
MAPK3	regulation of eif-4e and p70s6 kinase	BioCarta
HIF1A	erythropoietin mediated neuroprotection through nf-kb	BioCarta
CDKN1A	erythropoietin mediated neuroprotection through nf-kb	BioCarta
JUN	erythropoietin mediated neuroprotection through nf-kb	BioCarta
SOD2	erythropoietin mediated neuroprotection through nf-kb	BioCarta
EPO	erythropoietin mediated neuroprotection through nf-kb	BioCarta
JAK2	erythropoietin mediated neuroprotection through nf-kb	BioCarta
SHC1	epo signaling pathway	BioCarta
EPO	epo signaling pathway	BioCarta
JAK2	epo signaling pathway	BioCarta
NRG1	neuroregulin receptor degredation protein-1 controls erbb3 receptor recycling	BioCarta
ADAM17	g-secretase mediated erbb4 signaling pathway	BioCarta
MEF2A	role of erk5 in neuronal survival pathway	BioCarta
SHC1	role of erk5 in neuronal survival pathway	BioCarta
MAPK1	role of erk5 in neuronal survival pathway	BioCarta
PIK3R1	role of erk5 in neuronal survival pathway	BioCarta
MAPK3	role of erk5 in neuronal survival pathway	BioCarta
BDNF	role of erk5 in neuronal survival pathway	BioCarta
NGF	role of erk5 in neuronal survival pathway	BioCarta
STAT3	erk1/erk2 mapk signaling pathway	BioCarta
SHC1	erk1/erk2 mapk signaling pathway	BioCarta
MAPK1	erk1/erk2 mapk signaling pathway	BioCarta
MAPK3	erk1/erk2 mapk signaling pathway	BioCarta
SRC	erk1/erk2 mapk signaling pathway	BioCarta
NGF	erk1/erk2 mapk signaling pathway	BioCarta
MYC	erk1/erk2 mapk signaling pathway	BioCarta
NCOR2	mets affect on macrophage differentiation	BioCarta
HDAC2	mets affect on macrophage differentiation	BioCarta
ETV3	mets affect on macrophage differentiation	BioCarta
CSF1	mets affect on macrophage differentiation	BioCarta
JUN	mets affect on macrophage differentiation	BioCarta
FOS	mets affect on macrophage differentiation	BioCarta
ZFHX3	extrinsic prothrombin activation pathway	BioCarta
F2R	extrinsic prothrombin activation pathway	BioCarta
F3	extrinsic prothrombin activation pathway	BioCarta
F5	extrinsic prothrombin activation pathway	BioCarta
TFPI	extrinsic prothrombin activation pathway	BioCarta
F7	extrinsic prothrombin activation pathway	BioCarta
PROS1	extrinsic prothrombin activation pathway	BioCarta
PROC	extrinsic prothrombin activation pathway	BioCarta
FGG	extrinsic prothrombin activation pathway	BioCarta
FGB	extrinsic prothrombin activation pathway	BioCarta
FGA	extrinsic prothrombin activation pathway	BioCarta
F10	extrinsic prothrombin activation pathway	BioCarta
F2	extrinsic prothrombin activation pathway	BioCarta
CASP10	fas signaling pathway (cd95)	BioCarta
TFDP1	cyclin e destruction pathway	BioCarta
SHC1	fc epsilon receptor i signaling in mast cells	BioCarta
MAPK1	fc epsilon receptor i signaling in mast cells	BioCarta
PIK3R1	fc epsilon receptor i signaling in mast cells	BioCarta
MAPK3	fc epsilon receptor i signaling in mast cells	BioCarta
JUN	fc epsilon receptor i signaling in mast cells	BioCarta
PLA2G1B	fc epsilon receptor i signaling in mast cells	BioCarta
FOS	fc epsilon receptor i signaling in mast cells	BioCarta
CPB2	fibrinolysis pathway	BioCarta
ZFHX3	fibrinolysis pathway	BioCarta
F2R	fibrinolysis pathway	BioCarta
SERPINE1	fibrinolysis pathway	BioCarta
SERPINB2	fibrinolysis pathway	BioCarta
FGG	fibrinolysis pathway	BioCarta
FGB	fibrinolysis pathway	BioCarta
FGA	fibrinolysis pathway	BioCarta
PLAT	fibrinolysis pathway	BioCarta
PLAU	fibrinolysis pathway	BioCarta
PLG	fibrinolysis pathway	BioCarta
F2	fibrinolysis pathway	BioCarta
SOD3	cardiac protection against ros	BioCarta
GPX1	cardiac protection against ros	BioCarta
SOD2	cardiac protection against ros	BioCarta
SOD1	cardiac protection against ros	BioCarta
MAPK1	fmlp induced chemokine gene expression in hmc-1 cells	BioCarta
MAPK3	fmlp induced chemokine gene expression in hmc-1 cells	BioCarta
NCF2	fmlp induced chemokine gene expression in hmc-1 cells	BioCarta
NFATC1	fmlp induced chemokine gene expression in hmc-1 cells	BioCarta
TFDP1	cell cycle: g1/s check point	BioCarta
ATM	cell cycle: g1/s check point	BioCarta
GSK3B	cell cycle: g1/s check point	BioCarta
CDKN2B	cell cycle: g1/s check point	BioCarta
CDKN1A	cell cycle: g1/s check point	BioCarta
TP53	cell cycle: g1/s check point	BioCarta
TGFB1	cell cycle: g1/s check point	BioCarta
ABL1	cell cycle: g1/s check point	BioCarta
ATM	cell cycle: g2/m checkpoint	BioCarta
CDKN1A	cell cycle: g2/m checkpoint	BioCarta
BRCA1	cell cycle: g2/m checkpoint	BioCarta
TP53	cell cycle: g2/m checkpoint	BioCarta
SRC	gamma-aminobutyric acid receptor life cycle pathway	BioCarta
IL13	gata3 participate in activating the th2 cytokine genes expression	BioCarta
IL5	gata3 participate in activating the th2 cytokine genes expression	BioCarta
IL4	gata3 participate in activating the th2 cytokine genes expression	BioCarta
IL1A	gata3 participate in activating the th2 cytokine genes expression	BioCarta
NFATC1	gata3 participate in activating the th2 cytokine genes expression	BioCarta
CCL11	corticosteroids and cardioprotection	BioCarta
CXCL12	corticosteroids and cardioprotection	BioCarta
BDKRB2	corticosteroids and cardioprotection	BioCarta
NOS3	corticosteroids and cardioprotection	BioCarta
PIK3R1	corticosteroids and cardioprotection	BioCarta
ADRB2	corticosteroids and cardioprotection	BioCarta
EDN1	corticosteroids and cardioprotection	BioCarta
NR3C1	corticosteroids and cardioprotection	BioCarta
ANXA1	corticosteroids and cardioprotection	BioCarta
NPPA	corticosteroids and cardioprotection	BioCarta
KNG1	corticosteroids and cardioprotection	BioCarta
AGT	corticosteroids and cardioprotection	BioCarta
F2	corticosteroids and cardioprotection	BioCarta
IRS1	growth hormone signaling pathway	BioCarta
SHC1	growth hormone signaling pathway	BioCarta
PIK3R1	growth hormone signaling pathway	BioCarta
HNF1A	growth hormone signaling pathway	BioCarta
INSR	growth hormone signaling pathway	BioCarta
INS	growth hormone signaling pathway	BioCarta
JAK2	growth hormone signaling pathway	BioCarta
PIK3R1	inhibition of cellular proliferation by gleevec	BioCarta
MAPK3	inhibition of cellular proliferation by gleevec	BioCarta
BCL2	inhibition of cellular proliferation by gleevec	BioCarta
JUN	inhibition of cellular proliferation by gleevec	BioCarta
MYC	inhibition of cellular proliferation by gleevec	BioCarta
FOS	inhibition of cellular proliferation by gleevec	BioCarta
JAK2	inhibition of cellular proliferation by gleevec	BioCarta
MAPK3	signaling pathway from g-protein families	BioCarta
NFATC1	signaling pathway from g-protein families	BioCarta
GSK3B	inactivation of gsk3 by akt causes accumulation of b-catenin in alveolar macrophages	BioCarta
CTNNB1	inactivation of gsk3 by akt causes accumulation of b-catenin in alveolar macrophages	BioCarta
PIK3R1	inactivation of gsk3 by akt causes accumulation of b-catenin in alveolar macrophages	BioCarta
GJA1	inactivation of gsk3 by akt causes accumulation of b-catenin in alveolar macrophages	BioCarta
CD14	inactivation of gsk3 by akt causes accumulation of b-catenin in alveolar macrophages	BioCarta
PROC	inactivation of gsk3 by akt causes accumulation of b-catenin in alveolar macrophages	BioCarta
LRP6	inactivation of gsk3 by akt causes accumulation of b-catenin in alveolar macrophages	BioCarta
TLR4	inactivation of gsk3 by akt causes accumulation of b-catenin in alveolar macrophages	BioCarta
CXCR4	activation of camp-dependent protein kinase pka	BioCarta
CCR5	activation of camp-dependent protein kinase pka	BioCarta
CCL11	activation of camp-dependent protein kinase pka	BioCarta
AGTR2	activation of camp-dependent protein kinase pka	BioCarta
CXCL12	activation of camp-dependent protein kinase pka	BioCarta
P2RY2	activation of camp-dependent protein kinase pka	BioCarta
ADRA1B	activation of camp-dependent protein kinase pka	BioCarta
HTR2C	activation of camp-dependent protein kinase pka	BioCarta
EDNRA	activation of camp-dependent protein kinase pka	BioCarta
EDNRB	activation of camp-dependent protein kinase pka	BioCarta
ADRB2	activation of camp-dependent protein kinase pka	BioCarta
EDN1	activation of camp-dependent protein kinase pka	BioCarta
AGT	activation of camp-dependent protein kinase pka	BioCarta
F2	activation of camp-dependent protein kinase pka	BioCarta
SHC1	calcium signaling by hbx of hepatitis b virus	BioCarta
MAPK3	calcium signaling by hbx of hepatitis b virus	BioCarta
SRC	calcium signaling by hbx of hepatitis b virus	BioCarta
JUN	calcium signaling by hbx of hepatitis b virus	BioCarta
FOS	calcium signaling by hbx of hepatitis b virus	BioCarta
MAPK1	human cytomegalovirus and map kinase pathways	BioCarta
PIK3R1	human cytomegalovirus and map kinase pathways	BioCarta
MAPK3	human cytomegalovirus and map kinase pathways	BioCarta
CABIN1	control of skeletal myogenesis by hdac and calcium/calmodulin-dependent kinase (camk)	BioCarta
MEF2A	control of skeletal myogenesis by hdac and calcium/calmodulin-dependent kinase (camk)	BioCarta
PIK3R1	control of skeletal myogenesis by hdac and calcium/calmodulin-dependent kinase (camk)	BioCarta
STAT3	role of erbb2 in signal transduction and oncology	BioCarta
SHC1	role of erbb2 in signal transduction and oncology	BioCarta
MAPK1	role of erbb2 in signal transduction and oncology	BioCarta
PIK3R1	role of erbb2 in signal transduction and oncology	BioCarta
MAPK3	role of erbb2 in signal transduction and oncology	BioCarta
IL6R	role of erbb2 in signal transduction and oncology	BioCarta
IL6	role of erbb2 in signal transduction and oncology	BioCarta
ESR1	role of erbb2 in signal transduction and oncology	BioCarta
EGFR	role of erbb2 in signal transduction and oncology	BioCarta
JAK2	role of erbb2 in signal transduction and oncology	BioCarta
ADAM17	segmentation clock	BioCarta
GSK3B	segmentation clock	BioCarta
CTNNB1	segmentation clock	BioCarta
PROC	segmentation clock	BioCarta
LRP6	segmentation clock	BioCarta
HIF1A	hypoxia-inducible factor in the cardivascular system	BioCarta
NOS3	hypoxia-inducible factor in the cardivascular system	BioCarta
VEGFA	hypoxia-inducible factor in the cardivascular system	BioCarta
JUN	hypoxia-inducible factor in the cardivascular system	BioCarta
EDN1	hypoxia-inducible factor in the cardivascular system	BioCarta
EPO	hypoxia-inducible factor in the cardivascular system	BioCarta
LDHA	hypoxia-inducible factor in the cardivascular system	BioCarta
CYCS	hiv-1 nef: negative effector of fas and tnf	BioCarta
TNFRSF1A	hiv-1 nef: negative effector of fas and tnf	BioCarta
BCL2	hiv-1 nef: negative effector of fas and tnf	BioCarta
PARP1	hiv-1 nef: negative effector of fas and tnf	BioCarta
LMNA	hiv-1 nef: negative effector of fas and tnf	BioCarta
TNF	hiv-1 nef: negative effector of fas and tnf	BioCarta
DFFB	hiv-1 nef: negative effector of fas and tnf	BioCarta
GATA4	hop pathway in cardiac development	BioCarta
CYCS	stress induction of hsp regulation	BioCarta
BCL2	stress induction of hsp regulation	BioCarta
HSPB1	stress induction of hsp regulation	BioCarta
IL1A	stress induction of hsp regulation	BioCarta
TNF	stress induction of hsp regulation	BioCarta
GTF3A	chromatin remodeling by hswi/snf atp-dependent complexes	BioCarta
NR3C1	chromatin remodeling by hswi/snf atp-dependent complexes	BioCarta
IFNB1	ifn alpha signaling pathway	BioCarta
IFNG	ifn gamma signaling pathway	BioCarta
JAK2	ifn gamma signaling pathway	BioCarta
PTEN	skeletal muscle hypertrophy is regulated via akt-mtor pathway	BioCarta
GSK3B	skeletal muscle hypertrophy is regulated via akt-mtor pathway	BioCarta
MTOR	skeletal muscle hypertrophy is regulated via akt-mtor pathway	BioCarta
PIK3R1	skeletal muscle hypertrophy is regulated via akt-mtor pathway	BioCarta
IGF1R	skeletal muscle hypertrophy is regulated via akt-mtor pathway	BioCarta
IGF1	skeletal muscle hypertrophy is regulated via akt-mtor pathway	BioCarta
PTPN11	igf-1 signaling pathway	BioCarta
IRS1	igf-1 signaling pathway	BioCarta
SHC1	igf-1 signaling pathway	BioCarta
PIK3R1	igf-1 signaling pathway	BioCarta
MAPK3	igf-1 signaling pathway	BioCarta
IGF1R	igf-1 signaling pathway	BioCarta
JUN	igf-1 signaling pathway	BioCarta
IGF1	igf-1 signaling pathway	BioCarta
FOS	igf-1 signaling pathway	BioCarta
IRS1	multiple antiapoptotic pathways from igf-1r signaling lead to bad phosphorylation	BioCarta
SHC1	multiple antiapoptotic pathways from igf-1r signaling lead to bad phosphorylation	BioCarta
PIK3R1	multiple antiapoptotic pathways from igf-1r signaling lead to bad phosphorylation	BioCarta
MAPK3	multiple antiapoptotic pathways from igf-1r signaling lead to bad phosphorylation	BioCarta
IGF1R	multiple antiapoptotic pathways from igf-1r signaling lead to bad phosphorylation	BioCarta
IGF1	multiple antiapoptotic pathways from igf-1r signaling lead to bad phosphorylation	BioCarta
IL10	il-10 anti-inflammatory signaling pathway	BioCarta
HMOX1	il-10 anti-inflammatory signaling pathway	BioCarta
IL6	il-10 anti-inflammatory signaling pathway	BioCarta
IL1A	il-10 anti-inflammatory signaling pathway	BioCarta
TNF	il-10 anti-inflammatory signaling pathway	BioCarta
STAT4	il12 and stat4 dependent signaling pathway in th1 development	BioCarta
CCR5	il12 and stat4 dependent signaling pathway in th1 development	BioCarta
IL12B	il12 and stat4 dependent signaling pathway in th1 development	BioCarta
IL12A	il12 and stat4 dependent signaling pathway in th1 development	BioCarta
JUN	il12 and stat4 dependent signaling pathway in th1 development	BioCarta
IFNG	il12 and stat4 dependent signaling pathway in th1 development	BioCarta
JAK2	il12 and stat4 dependent signaling pathway in th1 development	BioCarta
TRAF6	signal transduction through il1r	BioCarta
TGFB2	signal transduction through il1r	BioCarta
IL1RN	signal transduction through il1r	BioCarta
IL1R1	signal transduction through il1r	BioCarta
JUN	signal transduction through il1r	BioCarta
IL6	signal transduction through il1r	BioCarta
IL1B	signal transduction through il1r	BioCarta
IL1A	signal transduction through il1r	BioCarta
IFNB1	signal transduction through il1r	BioCarta
TNF	signal transduction through il1r	BioCarta
TGFB1	signal transduction through il1r	BioCarta
FOS	signal transduction through il1r	BioCarta
STAT3	il22 soluble receptor signaling pathway	BioCarta
IL2	il 2 signaling pathway	BioCarta
SHC1	il 2 signaling pathway	BioCarta
IL2RA	il 2 signaling pathway	BioCarta
TFDP1	il-2 receptor beta chain in t cell activation	BioCarta
PPIA	il-2 receptor beta chain in t cell activation	BioCarta
IL2	il-2 receptor beta chain in t cell activation	BioCarta
IRS1	il-2 receptor beta chain in t cell activation	BioCarta
SHC1	il-2 receptor beta chain in t cell activation	BioCarta
MAPK1	il-2 receptor beta chain in t cell activation	BioCarta
PIK3R1	il-2 receptor beta chain in t cell activation	BioCarta
MAPK3	il-2 receptor beta chain in t cell activation	BioCarta
PCNA	il-2 receptor beta chain in t cell activation	BioCarta
BCL2	il-2 receptor beta chain in t cell activation	BioCarta
IL2RA	il-2 receptor beta chain in t cell activation	BioCarta
FOS	il-2 receptor beta chain in t cell activation	BioCarta
SHC1	il 3 signaling pathway	BioCarta
IL3	il 3 signaling pathway	BioCarta
FOS	il 3 signaling pathway	BioCarta
JAK2	il 3 signaling pathway	BioCarta
SHC1	il 4 signaling pathway	BioCarta
IL4	il 4 signaling pathway	BioCarta
IGHE	il 4 signaling pathway	BioCarta
PTPN11	il 6 signaling pathway	BioCarta
STAT3	il 6 signaling pathway	BioCarta
SHC1	il 6 signaling pathway	BioCarta
IL6R	il 6 signaling pathway	BioCarta
IL6	il 6 signaling pathway	BioCarta
JAK2	il 6 signaling pathway	BioCarta
PIK3R1	il-7 signal transduction	BioCarta
BCL2	il-7 signal transduction	BioCarta
ITGA2B	il-7 signal transduction	BioCarta
PTPN11	insulin signaling pathway	BioCarta
IRS1	insulin signaling pathway	BioCarta
SHC1	insulin signaling pathway	BioCarta
PIK3R1	insulin signaling pathway	BioCarta
INSR	insulin signaling pathway	BioCarta
INS	insulin signaling pathway	BioCarta
ROCK1	integrin signaling pathway	BioCarta
RHOA	integrin signaling pathway	BioCarta
BCAR1	integrin signaling pathway	BioCarta
LRPAP1	integrin signaling pathway	BioCarta
SHC1	integrin signaling pathway	BioCarta
SRC	integrin signaling pathway	BioCarta
ZFHX3	intrinsic prothrombin activation pathway	BioCarta
F2R	intrinsic prothrombin activation pathway	BioCarta
F5	intrinsic prothrombin activation pathway	BioCarta
PROS1	intrinsic prothrombin activation pathway	BioCarta
PROC	intrinsic prothrombin activation pathway	BioCarta
FGG	intrinsic prothrombin activation pathway	BioCarta
FGB	intrinsic prothrombin activation pathway	BioCarta
FGA	intrinsic prothrombin activation pathway	BioCarta
KNG1	intrinsic prothrombin activation pathway	BioCarta
F12	intrinsic prothrombin activation pathway	BioCarta
F10	intrinsic prothrombin activation pathway	BioCarta
F9	intrinsic prothrombin activation pathway	BioCarta
F2	intrinsic prothrombin activation pathway	BioCarta
F8	intrinsic prothrombin activation pathway	BioCarta
P2RY2	ionomycin and phorbal ester signaling pathway	BioCarta
CASP10	internal ribosome entry pathway	BioCarta
CASP4	internal ribosome entry pathway	BioCarta
CASP1	internal ribosome entry pathway	BioCarta
SHC1	keratinocyte differentiation	BioCarta
MAPK1	keratinocyte differentiation	BioCarta
MAPK3	keratinocyte differentiation	BioCarta
PRKCH	keratinocyte differentiation	BioCarta
TNFRSF1A	keratinocyte differentiation	BioCarta
BCL2	keratinocyte differentiation	BioCarta
JUN	keratinocyte differentiation	BioCarta
TNF	keratinocyte differentiation	BioCarta
EGF	keratinocyte differentiation	BioCarta
FOS	keratinocyte differentiation	BioCarta
PLAT	keratinocyte differentiation	BioCarta
EGFR	keratinocyte differentiation	BioCarta
MBL2	lectin induced complement pathway	BioCarta
C5	lectin induced complement pathway	BioCarta
C3	lectin induced complement pathway	BioCarta
PRKAA2	reversal of insulin resistance by leptin	BioCarta
LEPR	reversal of insulin resistance by leptin	BioCarta
LEP	reversal of insulin resistance by leptin	BioCarta
LRP8	lissencephaly gene (lis1) in neuronal migration and development	BioCarta
PAFAH1B1	lissencephaly gene (lis1) in neuronal migration and development	BioCarta
ABL1	lissencephaly gene (lis1) in neuronal migration and development	BioCarta
IRS1	the igf-1 receptor and longevity	BioCarta
SHC1	the igf-1 receptor and longevity	BioCarta
PIK3R1	the igf-1 receptor and longevity	BioCarta
SOD3	the igf-1 receptor and longevity	BioCarta
IGF1R	the igf-1 receptor and longevity	BioCarta
IGF1	the igf-1 receptor and longevity	BioCarta
SOD2	the igf-1 receptor and longevity	BioCarta
SOD1	the igf-1 receptor and longevity	BioCarta
ROCK1	role of mal in rho-mediated activation of srf	BioCarta
RHOA	role of mal in rho-mediated activation of srf	BioCarta
MAPK1	role of mal in rho-mediated activation of srf	BioCarta
MAPK3	role of mal in rho-mediated activation of srf	BioCarta
HNF1A	role of mal in rho-mediated activation of srf	BioCarta
MEF2A	mapkinase signaling pathway	BioCarta
GCK	mapkinase signaling pathway	BioCarta
MAPK1	mapkinase signaling pathway	BioCarta
MAPK3	mapkinase signaling pathway	BioCarta
ATF2	mapkinase signaling pathway	BioCarta
JUN	mapkinase signaling pathway	BioCarta
MYC	mapkinase signaling pathway	BioCarta
FOS	mapkinase signaling pathway	BioCarta
SHC1	mcalpain and friends in cell motility	BioCarta
MAPK1	mcalpain and friends in cell motility	BioCarta
MAPK3	mcalpain and friends in cell motility	BioCarta
EGF	mcalpain and friends in cell motility	BioCarta
EGFR	mcalpain and friends in cell motility	BioCarta
KITLG	cdk regulation of dna replication	BioCarta
CABIN1	role of mef2d in t-cell apoptosis	BioCarta
HDAC2	role of mef2d in t-cell apoptosis	BioCarta
NR4A1	role of mef2d in t-cell apoptosis	BioCarta
PTPRC	role of mef2d in t-cell apoptosis	BioCarta
CD4	role of mef2d in t-cell apoptosis	BioCarta
NFATC1	role of mef2d in t-cell apoptosis	BioCarta
MAPK1	melanocyte development and pigmentation pathway	BioCarta
MAPK3	melanocyte development and pigmentation pathway	BioCarta
KITLG	melanocyte development and pigmentation pathway	BioCarta
KIT	melanocyte development and pigmentation pathway	BioCarta
BCL2	melanocyte development and pigmentation pathway	BioCarta
BAX	role of mitochondria in apoptotic signaling	BioCarta
CYCS	role of mitochondria in apoptotic signaling	BioCarta
BCL2	role of mitochondria in apoptotic signaling	BioCarta
HDAC9	signal dependent regulation of myogenesis by corepressor mitr	BioCarta
MEF2A	signal dependent regulation of myogenesis by corepressor mitr	BioCarta
MAPK1	how progesterone initiates the oocyte maturation	BioCarta
MAPK3	how progesterone initiates the oocyte maturation	BioCarta
SRC	how progesterone initiates the oocyte maturation	BioCarta
PGR	how progesterone initiates the oocyte maturation	BioCarta
ABCC1	multi-drug resistance factors	BioCarta
GSTP1	multi-drug resistance factors	BioCarta
ABCB1	multi-drug resistance factors	BioCarta
ABCC3	multi-drug resistance factors	BioCarta
CTSD	downregulated of mta-3 in er-negative breast tumors	BioCarta
HSPB1	downregulated of mta-3 in er-negative breast tumors	BioCarta
ESR1	downregulated of mta-3 in er-negative breast tumors	BioCarta
PTEN	mtor signaling pathway	BioCarta
MTOR	mtor signaling pathway	BioCarta
IRS1	mtor signaling pathway	BioCarta
PIK3R1	mtor signaling pathway	BioCarta
ROCK1	pkc-catalyzed phosphorylation of inhibitory phosphoprotein of myosin phosphatase	BioCarta
CACNA1A	pkc-catalyzed phosphorylation of inhibitory phosphoprotein of myosin phosphatase	BioCarta
HDAC9	nfat and hypertrophy of the heart	BioCarta
CTF1	nfat and hypertrophy of the heart	BioCarta
GSK3B	nfat and hypertrophy of the heart	BioCarta
GATA4	nfat and hypertrophy of the heart	BioCarta
SHC1	nfat and hypertrophy of the heart	BioCarta
PIK3R1	nfat and hypertrophy of the heart	BioCarta
ATP2A2	nfat and hypertrophy of the heart	BioCarta
EDN1	nfat and hypertrophy of the heart	BioCarta
IGF1	nfat and hypertrophy of the heart	BioCarta
TNF	nfat and hypertrophy of the heart	BioCarta
NPPA	nfat and hypertrophy of the heart	BioCarta
NFATC1	nfat and hypertrophy of the heart	BioCarta
ALOX15B	nfat and hypertrophy of the heart	BioCarta
TRAF6	nf-kb signaling pathway	BioCarta
NFKB1	nf-kb signaling pathway	BioCarta
TNFRSF1A	nf-kb signaling pathway	BioCarta
IL1R1	nf-kb signaling pathway	BioCarta
IL1A	nf-kb signaling pathway	BioCarta
TNF	nf-kb signaling pathway	BioCarta
TLR4	nf-kb signaling pathway	BioCarta
SHC1	nerve growth factor pathway (ngf)	BioCarta
PIK3R1	nerve growth factor pathway (ngf)	BioCarta
MAPK3	nerve growth factor pathway (ngf)	BioCarta
JUN	nerve growth factor pathway (ngf)	BioCarta
NGF	nerve growth factor pathway (ngf)	BioCarta
FOS	nerve growth factor pathway (ngf)	BioCarta
IL18	ras-independent pathway in nk cell-mediated cytotoxicity	BioCarta
PIK3R1	ras-independent pathway in nk cell-mediated cytotoxicity	BioCarta
MAPK3	ras-independent pathway in nk cell-mediated cytotoxicity	BioCarta
CD28	ras-independent pathway in nk cell-mediated cytotoxicity	BioCarta
FCGR3B	ras-independent pathway in nk cell-mediated cytotoxicity	BioCarta
PRKG2	actions of nitric oxide in the heart	BioCarta
GUCY1A3	actions of nitric oxide in the heart	BioCarta
KDR	actions of nitric oxide in the heart	BioCarta
GUCY1A2	actions of nitric oxide in the heart	BioCarta
BDKRB2	actions of nitric oxide in the heart	BioCarta
NOS3	actions of nitric oxide in the heart	BioCarta
PIK3R1	actions of nitric oxide in the heart	BioCarta
FLT1	actions of nitric oxide in the heart	BioCarta
VEGFA	actions of nitric oxide in the heart	BioCarta
KNG1	actions of nitric oxide in the heart	BioCarta
STAT4	no2-dependent il-12 pathway in nk cells	BioCarta
NOS2	no2-dependent il-12 pathway in nk cells	BioCarta
IL12B	no2-dependent il-12 pathway in nk cells	BioCarta
IL12A	no2-dependent il-12 pathway in nk cells	BioCarta
IFNG	no2-dependent il-12 pathway in nk cells	BioCarta
JAK2	no2-dependent il-12 pathway in nk cells	BioCarta
NOS1	nitric oxide signaling pathway	BioCarta
ADAM17	proteolysis and signaling pathway of notch	BioCarta
ENPP1	regulators of bone mineralization	BioCarta
SPP1	regulators of bone mineralization	BioCarta
ALPL	regulators of bone mineralization	BioCarta
TGFB2	nfkb activation by nontypeable hemophilus influenzae	BioCarta
TGFBR2	nfkb activation by nontypeable hemophilus influenzae	BioCarta
TGFBR1	nfkb activation by nontypeable hemophilus influenzae	BioCarta
CXCL8	nfkb activation by nontypeable hemophilus influenzae	BioCarta
NR3C1	nfkb activation by nontypeable hemophilus influenzae	BioCarta
IL1B	nfkb activation by nontypeable hemophilus influenzae	BioCarta
TNF	nfkb activation by nontypeable hemophilus influenzae	BioCarta
TGFB1	nfkb activation by nontypeable hemophilus influenzae	BioCarta
TLR2	nfkb activation by nontypeable hemophilus influenzae	BioCarta
TFDP1	regulation of p27 phosphorylation during cell cycle progression	BioCarta
GSK3B	deregulation of cdk5 in alzheimers disease	BioCarta
MEF2A	p38 mapk signaling pathway	BioCarta
ATF2	p38 mapk signaling pathway	BioCarta
HSPB1	p38 mapk signaling pathway	BioCarta
PLA2G1B	p38 mapk signaling pathway	BioCarta
MYC	p38 mapk signaling pathway	BioCarta
HIF1A	hypoxia and p53 in the cardiovascular system	BioCarta
ATM	hypoxia and p53 in the cardiovascular system	BioCarta
BAX	hypoxia and p53 in the cardiovascular system	BioCarta
CDKN1A	hypoxia and p53 in the cardiovascular system	BioCarta
RPA1	hypoxia and p53 in the cardiovascular system	BioCarta
IGFBP3	hypoxia and p53 in the cardiovascular system	BioCarta
ABCB1	hypoxia and p53 in the cardiovascular system	BioCarta
TP53	hypoxia and p53 in the cardiovascular system	BioCarta
CDKN1A	p53 signaling pathway	BioCarta
TIMP3	p53 signaling pathway	BioCarta
PCNA	p53 signaling pathway	BioCarta
BCL2	p53 signaling pathway	BioCarta
TP53	p53 signaling pathway	BioCarta
F2RL3	thrombin signaling and protease-activated receptors	BioCarta
ROCK1	thrombin signaling and protease-activated receptors	BioCarta
RHOA	thrombin signaling and protease-activated receptors	BioCarta
PIK3R1	thrombin signaling and protease-activated receptors	BioCarta
F2R	thrombin signaling and protease-activated receptors	BioCarta
F2	thrombin signaling and protease-activated receptors	BioCarta
GTF3A	the information processing pathway at the ifn beta enhancer	BioCarta
IRF5	the information processing pathway at the ifn beta enhancer	BioCarta
ATF2	the information processing pathway at the ifn beta enhancer	BioCarta
HMGB1	the information processing pathway at the ifn beta enhancer	BioCarta
JUN	the information processing pathway at the ifn beta enhancer	BioCarta
NR3C1	the information processing pathway at the ifn beta enhancer	BioCarta
IFNB1	the information processing pathway at the ifn beta enhancer	BioCarta
STAT3	pdgf signaling pathway	BioCarta
SHC1	pdgf signaling pathway	BioCarta
PIK3R1	pdgf signaling pathway	BioCarta
MAPK3	pdgf signaling pathway	BioCarta
JUN	pdgf signaling pathway	BioCarta
FOS	pdgf signaling pathway	BioCarta
SRC	pelp1 modulation of estrogen receptor activity	BioCarta
ESR1	pelp1 modulation of estrogen receptor activity	BioCarta
PPARGC1A	regulation of pgc-1a	BioCarta
PPARA	regulation of pgc-1a	BioCarta
MEF2A	regulation of pgc-1a	BioCarta
GSK3B	multi-step regulation of transcription by pitx2	BioCarta
CTNNB1	multi-step regulation of transcription by pitx2	BioCarta
PROC	multi-step regulation of transcription by pitx2	BioCarta
LRP6	multi-step regulation of transcription by pitx2	BioCarta
CCL11	activation of pkc through g-protein coupled receptors	BioCarta
CXCL12	activation of pkc through g-protein coupled receptors	BioCarta
EDN1	activation of pkc through g-protein coupled receptors	BioCarta
AGT	activation of pkc through g-protein coupled receptors	BioCarta
F2	activation of pkc through g-protein coupled receptors	BioCarta
SERPINE1	platelet amyloid precursor protein pathway	BioCarta
APP	platelet amyloid precursor protein pathway	BioCarta
PLAT	platelet amyloid precursor protein pathway	BioCarta
PLAU	platelet amyloid precursor protein pathway	BioCarta
PLG	platelet amyloid precursor protein pathway	BioCarta
F9	platelet amyloid precursor protein pathway	BioCarta
ADRA1B	phospholipase c delta in phospholipid associated cell signaling	BioCarta
ADRB2	phospholipase c-epsilon pathway	BioCarta
PIK3R1	phospholipase c signaling pathway	BioCarta
ATM	regulation of cell cycle progression by plk3	BioCarta
BAX	regulation of cell cycle progression by plk3	BioCarta
CYCS	regulation of cell cycle progression by plk3	BioCarta
TP53	regulation of cell cycle progression by plk3	BioCarta
SIRT1	regulation of transcriptional activity by pml	BioCarta
TP53	regulation of transcriptional activity by pml	BioCarta
NCOR2	mechanism of gene regulation by peroxisome proliferators via ppara	BioCarta
PPARGC1A	mechanism of gene regulation by peroxisome proliferators via ppara	BioCarta
NR1H3	mechanism of gene regulation by peroxisome proliferators via ppara	BioCarta
PPARA	mechanism of gene regulation by peroxisome proliferators via ppara	BioCarta
NOS2	mechanism of gene regulation by peroxisome proliferators via ppara	BioCarta
MAPK1	mechanism of gene regulation by peroxisome proliferators via ppara	BioCarta
MAPK3	mechanism of gene regulation by peroxisome proliferators via ppara	BioCarta
LPL	mechanism of gene regulation by peroxisome proliferators via ppara	BioCarta
JUN	mechanism of gene regulation by peroxisome proliferators via ppara	BioCarta
APOA2	mechanism of gene regulation by peroxisome proliferators via ppara	BioCarta
APOA1	mechanism of gene regulation by peroxisome proliferators via ppara	BioCarta
TNF	mechanism of gene regulation by peroxisome proliferators via ppara	BioCarta
MYC	mechanism of gene regulation by peroxisome proliferators via ppara	BioCarta
MT-CO2	mechanism of gene regulation by peroxisome proliferators via ppara	BioCarta
PPARG	role of ppar-gamma coactivators in obesity and thermogenesis	BioCarta
LPL	role of ppar-gamma coactivators in obesity and thermogenesis	BioCarta
PPARA	basic mechanism of action of ppara pparb(d) and pparg and effects on gene expression	BioCarta
PPARD	basic mechanism of action of ppara pparb(d) and pparg and effects on gene expression	BioCarta
PPARG	basic mechanism of action of ppara pparb(d) and pparg and effects on gene expression	BioCarta
PTGS1	basic mechanism of action of ppara pparb(d) and pparg and effects on gene expression	BioCarta
HDAC2	the prc2 complex sets long-term gene silencing through modification of histone tails	BioCarta
LAMA3	prion pathway	BioCarta
BCL2	prion pathway	BioCarta
PRNP	prion pathway	BioCarta
PSMA6	proteasome complex	BioCarta
PSMA5	proteasome complex	BioCarta
PSMA1	proteasome complex	BioCarta
GTF3A	phosphoinositides and their downstream targets	BioCarta
GSK3B	phosphoinositides and their downstream targets	BioCarta
PTEN	pten dependent cell cycle arrest and apoptosis	BioCarta
BCAR1	pten dependent cell cycle arrest and apoptosis	BioCarta
SHC1	pten dependent cell cycle arrest and apoptosis	BioCarta
PIK3R1	pten dependent cell cycle arrest and apoptosis	BioCarta
BCAR1	links between pyk2 and map kinases	BioCarta
SHC1	links between pyk2 and map kinases	BioCarta
MAPK1	links between pyk2 and map kinases	BioCarta
MAPK3	links between pyk2 and map kinases	BioCarta
SRC	links between pyk2 and map kinases	BioCarta
JUN	links between pyk2 and map kinases	BioCarta
ARFGAP3	rac1 cell motility signaling pathway	BioCarta
WASF1	rac1 cell motility signaling pathway	BioCarta
ARFGAP1	rac1 cell motility signaling pathway	BioCarta
PIK3R1	rac1 cell motility signaling pathway	BioCarta
NCF2	rac1 cell motility signaling pathway	BioCarta
CACNA1A	rac1 cell motility signaling pathway	BioCarta
TRPC4	ion channels and their functional role in vascular endothelium	BioCarta
PRKG2	ion channels and their functional role in vascular endothelium	BioCarta
GUCY1A3	ion channels and their functional role in vascular endothelium	BioCarta
CXCR4	ion channels and their functional role in vascular endothelium	BioCarta
CCR5	ion channels and their functional role in vascular endothelium	BioCarta
CCL11	ion channels and their functional role in vascular endothelium	BioCarta
AGTR2	ion channels and their functional role in vascular endothelium	BioCarta
CXCL12	ion channels and their functional role in vascular endothelium	BioCarta
P2RY2	ion channels and their functional role in vascular endothelium	BioCarta
ADRA1B	ion channels and their functional role in vascular endothelium	BioCarta
GUCY1A2	ion channels and their functional role in vascular endothelium	BioCarta
BDKRB2	ion channels and their functional role in vascular endothelium	BioCarta
NOS3	ion channels and their functional role in vascular endothelium	BioCarta
HTR2C	ion channels and their functional role in vascular endothelium	BioCarta
EDNRA	ion channels and their functional role in vascular endothelium	BioCarta
EDNRB	ion channels and their functional role in vascular endothelium	BioCarta
ADRB2	ion channels and their functional role in vascular endothelium	BioCarta
EDN1	ion channels and their functional role in vascular endothelium	BioCarta
KNG1	ion channels and their functional role in vascular endothelium	BioCarta
AGT	ion channels and their functional role in vascular endothelium	BioCarta
F2	ion channels and their functional role in vascular endothelium	BioCarta
TFDP1	influence of ras and rho proteins on g1 to s transition	BioCarta
RHOA	influence of ras and rho proteins on g1 to s transition	BioCarta
CDKN1A	influence of ras and rho proteins on g1 to s transition	BioCarta
MAPK1	influence of ras and rho proteins on g1 to s transition	BioCarta
PIK3R1	influence of ras and rho proteins on g1 to s transition	BioCarta
MAPK3	influence of ras and rho proteins on g1 to s transition	BioCarta
HDAC9	sumoylation by ranbp2 regulates transcriptional repression	BioCarta
TNFRSF11A	bone remodeling	BioCarta
TRAF6	bone remodeling	BioCarta
IFNB1	bone remodeling	BioCarta
FOS	bone remodeling	BioCarta
TNFSF11	bone remodeling	BioCarta
NCOR2	nuclear receptors coordinate the activities of chromatin remodeling complexes and coactivators to facilitate initiation of transcription in carcinoma cells	BioCarta
RHOA	ras signaling pathway	BioCarta
PIK3R1	ras signaling pathway	BioCarta
ATM	rb tumor suppressor/checkpoint signaling in response to dna damage	BioCarta
CDKN1A	rb tumor suppressor/checkpoint signaling in response to dna damage	BioCarta
TP53	rb tumor suppressor/checkpoint signaling in response to dna damage	BioCarta
TIMP4	inhibition of matrix metalloproteinases	BioCarta
MMP14	inhibition of matrix metalloproteinases	BioCarta
TIMP3	inhibition of matrix metalloproteinases	BioCarta
TIMP2	inhibition of matrix metalloproteinases	BioCarta
MMP9	inhibition of matrix metalloproteinases	BioCarta
MMP2	inhibition of matrix metalloproteinases	BioCarta
TIMP1	inhibition of matrix metalloproteinases	BioCarta
ARFGAP3	rho cell motility signaling pathway	BioCarta
ARFGAP1	rho cell motility signaling pathway	BioCarta
ROCK1	rho cell motility signaling pathway	BioCarta
RHOA	rho cell motility signaling pathway	BioCarta
NCF2	rho cell motility signaling pathway	BioCarta
CACNA1A	rho cell motility signaling pathway	BioCarta
TP53	double stranded rna induced gene expression	BioCarta
IFNB1	double stranded rna induced gene expression	BioCarta
NR3C1	rna polymerase iii transcription	BioCarta
MBTPS1	srebp control of lipid synthesis	BioCarta
SREBF2	srebp control of lipid synthesis	BioCarta
SCAP	srebp control of lipid synthesis	BioCarta
SREBF1	srebp control of lipid synthesis	BioCarta
LDLR	srebp control of lipid synthesis	BioCarta
WASF1	how does salmonella hijack a cell	BioCarta
MAPK1	regulation of splicing through sam68	BioCarta
MAPK3	regulation of splicing through sam68	BioCarta
SRC	regulation of splicing through sam68	BioCarta
GZMB	granzyme a mediated apoptosis pathway	BioCarta
DFFB	granzyme a mediated apoptosis pathway	BioCarta
TFDP1	e2f1 destruction pathway	BioCarta
NCOR2	map kinase inactivation of smrt corepressor	BioCarta
SHC1	map kinase inactivation of smrt corepressor	BioCarta
EGF	map kinase inactivation of smrt corepressor	BioCarta
EGFR	map kinase inactivation of smrt corepressor	BioCarta
TNFRSF1A	sodd/tnfr1 signaling pathway	BioCarta
TNF	sodd/tnfr1 signaling pathway	BioCarta
F2RL3	aspirin blocks signaling pathway involved in platelet activation	BioCarta
PLA2G4A	aspirin blocks signaling pathway involved in platelet activation	BioCarta
MAPK1	aspirin blocks signaling pathway involved in platelet activation	BioCarta
MAPK3	aspirin blocks signaling pathway involved in platelet activation	BioCarta
F2R	aspirin blocks signaling pathway involved in platelet activation	BioCarta
TBXAS1	aspirin blocks signaling pathway involved in platelet activation	BioCarta
PTGS1	aspirin blocks signaling pathway involved in platelet activation	BioCarta
F2	aspirin blocks signaling pathway involved in platelet activation	BioCarta
SHC1	sprouty regulation of tyrosine kinase signals	BioCarta
MAPK1	sprouty regulation of tyrosine kinase signals	BioCarta
MAPK3	sprouty regulation of tyrosine kinase signals	BioCarta
SRC	sprouty regulation of tyrosine kinase signals	BioCarta
EGF	sprouty regulation of tyrosine kinase signals	BioCarta
EGFR	sprouty regulation of tyrosine kinase signals	BioCarta
MTOR	stat3 signaling pathway	BioCarta
STAT3	stat3 signaling pathway	BioCarta
MAPK1	stat3 signaling pathway	BioCarta
MAPK3	stat3 signaling pathway	BioCarta
JAK2	stat3 signaling pathway	BioCarta
TNFRSF1A	tnf/stress related signaling	BioCarta
JUN	tnf/stress related signaling	BioCarta
TNF	tnf/stress related signaling	BioCarta
TRAF6	yaci and bcma stimulation of b cell immune responses	BioCarta
PTPRC	lck and fyn tyrosine kinases in initiation of tcr activation	BioCarta
CD4	lck and fyn tyrosine kinases in initiation of tcr activation	BioCarta
ARFGAP3	t cell receptor signaling pathway	BioCarta
ARFGAP1	t cell receptor signaling pathway	BioCarta
SHC1	t cell receptor signaling pathway	BioCarta
PIK3R1	t cell receptor signaling pathway	BioCarta
MAPK3	t cell receptor signaling pathway	BioCarta
NCF2	t cell receptor signaling pathway	BioCarta
PTPRC	t cell receptor signaling pathway	BioCarta
JUN	t cell receptor signaling pathway	BioCarta
CD4	t cell receptor signaling pathway	BioCarta
FOS	t cell receptor signaling pathway	BioCarta
NFATC1	t cell receptor signaling pathway	BioCarta
BCL2	telomeres telomerase cellular aging and immortality	BioCarta
TP53	telomeres telomerase cellular aging and immortality	BioCarta
MYC	telomeres telomerase cellular aging and immortality	BioCarta
TP53	overview of telomerase protein component gene htert transcriptional regulation	BioCarta
ESR1	overview of telomerase protein component gene htert transcriptional regulation	BioCarta
MYC	overview of telomerase protein component gene htert transcriptional regulation	BioCarta
CYCS	trefoil factors initiate mucosal healing	BioCarta
RHOA	trefoil factors initiate mucosal healing	BioCarta
CTNNB1	trefoil factors initiate mucosal healing	BioCarta
SHC1	trefoil factors initiate mucosal healing	BioCarta
MAPK1	trefoil factors initiate mucosal healing	BioCarta
PIK3R1	trefoil factors initiate mucosal healing	BioCarta
MAPK3	trefoil factors initiate mucosal healing	BioCarta
EGFR	trefoil factors initiate mucosal healing	BioCarta
TGFB2	tgf beta signaling pathway	BioCarta
TGFBR2	tgf beta signaling pathway	BioCarta
TGFBR1	tgf beta signaling pathway	BioCarta
MAPK3	tgf beta signaling pathway	BioCarta
PROC	tgf beta signaling pathway	BioCarta
TGFB1	tgf beta signaling pathway	BioCarta
TP53	chaperones modulate interferon signaling pathway	BioCarta
IFNG	chaperones modulate interferon signaling pathway	BioCarta
JAK2	chaperones modulate interferon signaling pathway	BioCarta
TNFRSF1A	tnfr1 signaling pathway	BioCarta
LMNA	tnfr1 signaling pathway	BioCarta
TNF	tnfr1 signaling pathway	BioCarta
TNFAIP3	tnfr2 signaling pathway	BioCarta
TNFRSF1B	tnfr2 signaling pathway	BioCarta
LTA	tnfr2 signaling pathway	BioCarta
TRAF6	toll-like receptor pathway	BioCarta
TLR9	toll-like receptor pathway	BioCarta
PPARA	toll-like receptor pathway	BioCarta
CD14	toll-like receptor pathway	BioCarta
JUN	toll-like receptor pathway	BioCarta
FOS	toll-like receptor pathway	BioCarta
TLR2	toll-like receptor pathway	BioCarta
TLR4	toll-like receptor pathway	BioCarta
STAT3	tpo signaling pathway	BioCarta
THPO	tpo signaling pathway	BioCarta
SHC1	tpo signaling pathway	BioCarta
PIK3R1	tpo signaling pathway	BioCarta
MAPK3	tpo signaling pathway	BioCarta
JUN	tpo signaling pathway	BioCarta
FOS	tpo signaling pathway	BioCarta
JAK2	tpo signaling pathway	BioCarta
SHC1	trka receptor signaling pathway	BioCarta
PIK3R1	trka receptor signaling pathway	BioCarta
NGF	trka receptor signaling pathway	BioCarta
CD36	tsp-1 induced apoptosis in microvascular endothelial cell	BioCarta
JUN	tsp-1 induced apoptosis in microvascular endothelial cell	BioCarta
FOS	tsp-1 induced apoptosis in microvascular endothelial cell	BioCarta
CCL11	g-protein signaling through tubby proteins	BioCarta
CXCL12	g-protein signaling through tubby proteins	BioCarta
EDN1	g-protein signaling through tubby proteins	BioCarta
AGT	g-protein signaling through tubby proteins	BioCarta
F2	g-protein signaling through tubby proteins	BioCarta
RHOA	ucalpain and friends in cell spread	BioCarta
SRC	ucalpain and friends in cell spread	BioCarta
HIF1A	vegf hypoxia and angiogenesis	BioCarta
BCAR1	vegf hypoxia and angiogenesis	BioCarta
KDR	vegf hypoxia and angiogenesis	BioCarta
BDKRB2	vegf hypoxia and angiogenesis	BioCarta
NOS3	vegf hypoxia and angiogenesis	BioCarta
SHC1	vegf hypoxia and angiogenesis	BioCarta
PIK3R1	vegf hypoxia and angiogenesis	BioCarta
FLT1	vegf hypoxia and angiogenesis	BioCarta
VEGFA	vegf hypoxia and angiogenesis	BioCarta
SRC	vegf hypoxia and angiogenesis	BioCarta
KNG1	vegf hypoxia and angiogenesis	BioCarta
CXCR4	hiv-1 defeats host-mediated resistance by cem15	BioCarta
CD4	hiv-1 defeats host-mediated resistance by cem15	BioCarta
RETN	visceral fat deposits and the metabolic syndrome	BioCarta
ADIPOQ	visceral fat deposits and the metabolic syndrome	BioCarta
PPARG	visceral fat deposits and the metabolic syndrome	BioCarta
HSD11B1	visceral fat deposits and the metabolic syndrome	BioCarta
LPL	visceral fat deposits and the metabolic syndrome	BioCarta
NR3C1	visceral fat deposits and the metabolic syndrome	BioCarta
TNF	visceral fat deposits and the metabolic syndrome	BioCarta
LRP6	wnt lrp6 signalling	BioCarta
PPARD	wnt signaling pathway	BioCarta
GSK3B	wnt signaling pathway	BioCarta
CTNNB1	wnt signaling pathway	BioCarta
HNF1A	wnt signaling pathway	BioCarta
PROC	wnt signaling pathway	BioCarta
MYC	wnt signaling pathway	BioCarta
LRP6	wnt signaling pathway	BioCarta
CYCS	west nile virus	BioCarta
ALDH2	phenylethylamine degradation I	HumanCyc
MTR	methionine salvage	HumanCyc
BHMT	methionine salvage	HumanCyc
GPT	alanine biosynthesis/degradation	HumanCyc
AGA	asparagine degradation	HumanCyc
SOD3	reactive oxygen species degradation	HumanCyc
GPX1	reactive oxygen species degradation	HumanCyc
SOD2	reactive oxygen species degradation	HumanCyc
SOD1	reactive oxygen species degradation	HumanCyc
HSD17B10	fatty acid &beta;-oxidation	HumanCyc
FASN	fatty acid elongation -- saturated	HumanCyc
GCLM	glutathione biosynthesis	HumanCyc
GCLC	glutathione biosynthesis	HumanCyc
AGXT	glycine biosynthesis	HumanCyc
CBS	cysteine biosynthesis/homocysteine degradation (trans-sulfuration)	HumanCyc
ACAT2	isoleucine degradation	HumanCyc
HSD17B10	isoleucine degradation	HumanCyc
ACAT1	isoleucine degradation	HumanCyc
LIPG	triacylglycerol degradation	HumanCyc
PNLIP	triacylglycerol degradation	HumanCyc
LIPC	triacylglycerol degradation	HumanCyc
LIPF	triacylglycerol degradation	HumanCyc
PLD3	phospholipases	HumanCyc
PLA2G4A	phospholipases	HumanCyc
PLA2G2A	phospholipases	HumanCyc
PLA2G1B	phospholipases	HumanCyc
PLA2G6	phospholipases	HumanCyc
PLA2G10	phospholipases	HumanCyc
MPI	D-mannose degradation	HumanCyc
NAMPT	NAD salvage	HumanCyc
PDXP	pyridoxal 5
MAOA	putrescine degradation III	HumanCyc
ALDH2	putrescine degradation III	HumanCyc
GCK	trehalose degradation	HumanCyc
LIAS	lipoate biosynthesis and incorporation	HumanCyc
ADA	purine ribonucleosides degradation to ribose-1-phosphate	HumanCyc
CAD	superpathway of pyrimidine ribonucleotides <i>de novo</i> biosynthesis	HumanCyc
MTHFD1L	folate polyglutamylation	HumanCyc
MTR	folate transformations I	HumanCyc
MTHFD1L	folate transformations I	HumanCyc
MTHFR	folate transformations I	HumanCyc
BHMT	glycine betaine degradation	HumanCyc
SGMS1	sphingomyelin metabolism/ceramide salvage	HumanCyc
SMPD1	sphingomyelin metabolism/ceramide salvage	HumanCyc
SGPP1	sphingosine and sphingosine-1-phosphate metabolism	HumanCyc
GCLM	&gamma;-glutamyl cycle	HumanCyc
GCLC	&gamma;-glutamyl cycle	HumanCyc
GSTT1	glutathione-mediated detoxification	HumanCyc
ANPEP	glutathione-mediated detoxification	HumanCyc
GSTM1	glutathione-mediated detoxification	HumanCyc
GSTP1	glutathione-mediated detoxification	HumanCyc
GSTA2	glutathione-mediated detoxification	HumanCyc
GSTA1	glutathione-mediated detoxification	HumanCyc
GPX1	glutathione redox reactions I	HumanCyc
NOS2	citrulline-nitric oxide cycle	HumanCyc
NOS1	citrulline-nitric oxide cycle	HumanCyc
NOS3	citrulline-nitric oxide cycle	HumanCyc
ARG2	urea cycle	HumanCyc
ARG1	urea cycle	HumanCyc
GYS1	glycogen biosynthesis	HumanCyc
ACAT2	glutaryl-CoA degradation	HumanCyc
ACAT1	glutaryl-CoA degradation	HumanCyc
CBS	superpathway of methionine degradation	HumanCyc
GLO1	methylglyoxal degradation I	HumanCyc
AKR1B1	acetone degradation I (to methylglyoxal)	HumanCyc
CYP2E1	acetone degradation I (to methylglyoxal)	HumanCyc
AKR1B1	methylglyoxal degradation III	HumanCyc
CYP2E1	methylglyoxal degradation III	HumanCyc
LDHC	lactate fermentation (reoxidation of cytosolic NADH)	HumanCyc
LDHB	lactate fermentation (reoxidation of cytosolic NADH)	HumanCyc
LDHA	lactate fermentation (reoxidation of cytosolic NADH)	HumanCyc
GCK	UDP-<i>N</i>-acetyl-D-galactosamine biosynthesis II	HumanCyc
MPI	GDP-mannose biosynthesis	HumanCyc
GCK	GDP-glucose biosynthesis II	HumanCyc
GCH1	tetrahydrobiopterin <i>de novo</i> biosynthesis	HumanCyc
CAD	UMP biosynthesis	HumanCyc
XDH	urate biosynthesis/inosine 5
TAT	4-hydroxybenzoate biosynthesis	HumanCyc
HMOX1	heme degradation	HumanCyc
ACAT2	superpathway of geranylgeranyldiphosphate biosynthesis I (via mevalonate)	HumanCyc
MVD	superpathway of geranylgeranyldiphosphate biosynthesis I (via mevalonate)	HumanCyc
ACAT1	superpathway of geranylgeranyldiphosphate biosynthesis I (via mevalonate)	HumanCyc
HMGCR	superpathway of geranylgeranyldiphosphate biosynthesis I (via mevalonate)	HumanCyc
FASN	fatty acid biosynthesis initiation	HumanCyc
FASN	palmitate biosynthesis	HumanCyc
FADS2	&gamma;-linolenate biosynthesis	HumanCyc
AASDHPPT	acyl carrier protein metabolism	HumanCyc
CYP27A1	bile acid biosynthesis
CYP7A1	bile acid biosynthesis
CKMT2	creatine-phosphate biosynthesis	HumanCyc
CKB	creatine-phosphate biosynthesis	HumanCyc
CKM	creatine-phosphate biosynthesis	HumanCyc
CTSD	thyroid hormone biosynthesis	HumanCyc
DIO2	thyroid hormone metabolism I (via deiodination)	HumanCyc
DIO2	thyroid hormone metabolism II (via conjugation and/or degradation)	HumanCyc
SULT1A1	thyroid hormone metabolism II (via conjugation and/or degradation)	HumanCyc
CBS	cysteine biosynthesis	HumanCyc
SULT1A1	serotonin degradation	HumanCyc
MAOA	serotonin degradation	HumanCyc
ALDH2	serotonin degradation	HumanCyc
COMT	L-dopa degradation	HumanCyc
COMT	noradrenaline and adrenaline degradation	HumanCyc
MAOA	noradrenaline and adrenaline degradation	HumanCyc
ALDH2	noradrenaline and adrenaline degradation	HumanCyc
PIK3CG	3-phosphoinositide biosynthesis	HumanCyc
PIK3CB	3-phosphoinositide biosynthesis	HumanCyc
PIK3R1	3-phosphoinositide biosynthesis	HumanCyc
XDH	purine nucleotides degradation	HumanCyc
ADA	purine nucleotides degradation	HumanCyc
ITPKC	superpathway of D-<i>myo</i>-inositol (1
PTEN	superpathway of D-<i>myo</i>-inositol (1
ITPKC	1D-<i>myo</i>-inositol hexakisphosphate biosynthesis II (mammalian)	HumanCyc
ITPKC	D-<i>myo</i>-inositol (1
PTEN	D-<i>myo</i>-inositol (1
PTEN	3-phosphoinositide degradation	HumanCyc
ITPKC	superpathway of inositol phosphate compounds	HumanCyc
PTEN	superpathway of inositol phosphate compounds	HumanCyc
PIK3CG	superpathway of inositol phosphate compounds	HumanCyc
PIK3CB	superpathway of inositol phosphate compounds	HumanCyc
PIK3R1	superpathway of inositol phosphate compounds	HumanCyc
CYP4F2	&alpha;-tocopherol degradation	HumanCyc
SULT1A1	melatonin degradation I	HumanCyc
CYP2C19	melatonin degradation I	HumanCyc
CYP1A2	melatonin degradation I	HumanCyc
MAOA	melatonin degradation II	HumanCyc
SULT1A1	superpathway of melatonin degradation	HumanCyc
CYP2C19	superpathway of melatonin degradation	HumanCyc
MAOA	superpathway of melatonin degradation	HumanCyc
CYP1A2	superpathway of melatonin degradation	HumanCyc
PGAM1	Rapoport-Luebering glycolytic shunt	HumanCyc
XDH	guanosine nucleotides degradation	HumanCyc
ADA	adenine and adenosine salvage III	HumanCyc
SMAD1	BMP Signalling Pathway	HumanCyc
MAPK1	MAP kinase cascade	HumanCyc
MAPK3	MAP kinase cascade	HumanCyc
CYP2E1	oxidative ethanol degradation III	HumanCyc
ALDH2	oxidative ethanol degradation III	HumanCyc
ALDH2	ethanol degradation IV	HumanCyc
ALDH2	ethanol degradation II	HumanCyc
FLAD1	flavin biosynthesis	HumanCyc
ACAT2	ketogenesis	HumanCyc
ACAT1	ketogenesis	HumanCyc
ACAT2	ketolysis	HumanCyc
ACAT1	ketolysis	HumanCyc
PTGIS	C20 prostanoid biosynthesis	HumanCyc
PTGS2	C20 prostanoid biosynthesis	HumanCyc
TBXAS1	C20 prostanoid biosynthesis	HumanCyc
PTGS1	C20 prostanoid biosynthesis	HumanCyc
LTA4H	leukotriene biosynthesis	HumanCyc
ALOX5	leukotriene biosynthesis	HumanCyc
CYP17A1	androgen biosynthesis	HumanCyc
CYP19A1	estradiol biosynthesis I	HumanCyc
CYP11B1	glucocorticoid biosynthesis	HumanCyc
CYP17A1	glucocorticoid biosynthesis	HumanCyc
CYP11B2	mineralocorticoid biosynthesis	HumanCyc
CYP11B1	mineralocorticoid biosynthesis	HumanCyc
TYMS	dTMP <i>de novo</i> biosynthesis (mitochondrial)	HumanCyc
HSD17B10	fatty acid &beta;-oxidation (peroxisome)	HumanCyc
ALOX12	lipoxin biosynthesis	HumanCyc
ALOX15	lipoxin biosynthesis	HumanCyc
ALOX5	lipoxin biosynthesis	HumanCyc
PTGS2	aspirin-triggered lipoxin biosynthesis	HumanCyc
ALOX5	aspirin-triggered lipoxin biosynthesis	HumanCyc
PTGS2	aspirin triggered resolvin E biosynthesis	HumanCyc
ALOX5	aspirin triggered resolvin E biosynthesis	HumanCyc
PTGS2	aspirin triggered resolvin D biosynthesis	HumanCyc
ALOX5	aspirin triggered resolvin D biosynthesis	HumanCyc
ALOX15	resolvin D biosynthesis	HumanCyc
ALOX5	resolvin D biosynthesis	HumanCyc
PGAM1	gluconeogenesis	HumanCyc
GCK	glycolysis	HumanCyc
PGAM1	glycolysis	HumanCyc
SULT1A1	superpathway of tryptophan utilization	HumanCyc
CYP2C19	superpathway of tryptophan utilization	HumanCyc
MAOA	superpathway of tryptophan utilization	HumanCyc
CYP1A2	superpathway of tryptophan utilization	HumanCyc
ALDH2	superpathway of tryptophan utilization	HumanCyc
GCK	superpathway of conversion of glucose to acetyl CoA and entry into the TCA cycle	HumanCyc
PGAM1	superpathway of conversion of glucose to acetyl CoA and entry into the TCA cycle	HumanCyc
ADA	superpathway of purine nucleotide salvage	HumanCyc
BHMT	superpathway of choline degradation to L-serine	HumanCyc
CBS	hydrogen sulfide biosynthesis (trans-sulfuration)	HumanCyc
ACAT2	superpathway of cholesterol biosynthesis	HumanCyc
MVD	superpathway of cholesterol biosynthesis	HumanCyc
ACAT1	superpathway of cholesterol biosynthesis	HumanCyc
HMGCR	superpathway of cholesterol biosynthesis	HumanCyc
COMT	dopamine degradation	HumanCyc
MAOA	dopamine degradation	HumanCyc
DIO2	thyronamine and iodothyronamine metabolism	HumanCyc
MTAP	<i>S</i>-methyl-5
PNLIP	retinol biosynthesis	HumanCyc
LIPC	retinol biosynthesis	HumanCyc
RBP4	retinol biosynthesis	HumanCyc
RBP4	the visual cycle I (vertebrates)	HumanCyc
RBP4	retinoate biosynthesis I	HumanCyc
XDH	retinoate biosynthesis II	HumanCyc
RBP4	retinoate biosynthesis II	HumanCyc
FADS2	icosapentaenoate biosynthesis II (metazoa)	HumanCyc
FADS1	icosapentaenoate biosynthesis II (metazoa)	HumanCyc
GSTP1	4-hydroxy-2-nonenal detoxification	HumanCyc
GSTA1	4-hydroxy-2-nonenal detoxification	HumanCyc
ADA	purine deoxyribonucleosides degradation	HumanCyc
TYMP	pyrimidine deoxyribonucleosides degradation	HumanCyc
TYMS	pyrimidine deoxyribonucleotides <i>de novo</i> biosynthesis	HumanCyc
TYMS	pyrimidine deoxyribonucleosides salvage	HumanCyc
TYMS	superpathway of pyrimidine deoxyribonucleoside salvage	HumanCyc
TYMS	pyrimidine deoxyribonucleotides biosynthesis from CTP	HumanCyc
CAD	superpathway of pyrimidine deoxyribonucleotides <i>de novo</i> biosynthesis	HumanCyc
TYMS	superpathway of pyrimidine deoxyribonucleotides <i>de novo</i> biosynthesis	HumanCyc
CYP11B2	superpathway of steroid hormone biosynthesis	HumanCyc
CYP11B1	superpathway of steroid hormone biosynthesis	HumanCyc
CYP19A1	superpathway of steroid hormone biosynthesis	HumanCyc
CYP17A1	superpathway of steroid hormone biosynthesis	HumanCyc
CYP19A1	estradiol biosynthesis II	HumanCyc
GALNT4	mucin core 1 and core 2 <i>O</i>-glycosylation	HumanCyc
ST6GAL1	terminal <i>O</i>-glycans residues modification	HumanCyc
MTAP	methionine salvage cycle III	HumanCyc
FADS1	arachidonate biosynthesis III (metazoa)	HumanCyc
FADS2	docosahexaenoate biosynthesis III (mammals)	HumanCyc
ACAT2	mevalonate pathway	HumanCyc
MVD	mevalonate pathway	HumanCyc
ACAT1	mevalonate pathway	HumanCyc
HMGCR	mevalonate pathway	HumanCyc
XDH	adenosine nucleotides degradation	HumanCyc
ADA	adenosine nucleotides degradation	HumanCyc
WARS	tRNA charging	HumanCyc
HPD	tyrosine degradation	HumanCyc
TAT	tyrosine degradation	HumanCyc
ACAD8	valine degradation	HumanCyc
GPT	Citrullinemia Type I	SMPDB
ARG1	Citrullinemia Type I	SMPDB
GPT	Carbamoyl Phosphate Synthetase Deficiency	SMPDB
ARG1	Carbamoyl Phosphate Synthetase Deficiency	SMPDB
GPT	Argininosuccinic Aciduria	SMPDB
ARG1	Argininosuccinic Aciduria	SMPDB
BHMT	Glycine and Serine Metabolism	SMPDB
CBS	Glycine and Serine Metabolism	SMPDB
AGXT	Glycine and Serine Metabolism	SMPDB
MAOA	Glycine and Serine Metabolism	SMPDB
ALDH2	Glycine and Serine Metabolism	SMPDB
GCH1	Pterine Biosynthesis	SMPDB
AKR1B1	Pterine Biosynthesis	SMPDB
HPD	Tyrosine Metabolism	SMPDB
COMT	Tyrosine Metabolism	SMPDB
MAOA	Tyrosine Metabolism	SMPDB
TAT	Tyrosine Metabolism	SMPDB
MIF	Tyrosine Metabolism	SMPDB
CNDP1	Beta-Alanine Metabolism	SMPDB
ALDH2	Beta-Alanine Metabolism	SMPDB
HPD	Phenylalanine and Tyrosine Metabolism	SMPDB
TAT	Phenylalanine and Tyrosine Metabolism	SMPDB
GCK	Nucleotide Sugars Metabolism	SMPDB
GCLM	Cysteine Metabolism	SMPDB
GCLC	Cysteine Metabolism	SMPDB
GCLM	Glutathione Metabolism	SMPDB
GCLC	Glutathione Metabolism	SMPDB
ANPEP	Glutathione Metabolism	SMPDB
GPX1	Glutathione Metabolism	SMPDB
ACAT1	Propanoate Metabolism	SMPDB
PDXP	Vitamin B6 Metabolism	SMPDB
ALPL	Vitamin B6 Metabolism	SMPDB
FADS2	Alpha Linolenic Acid and Linoleic Acid Metabolism	SMPDB
FADS1	Alpha Linolenic Acid and Linoleic Acid Metabolism	SMPDB
NOS1	Arginine and Proline Metabolism	SMPDB
CKB	Arginine and Proline Metabolism	SMPDB
ARG1	Arginine and Proline Metabolism	SMPDB
ACAT2	Steroid Biosynthesis	SMPDB
MVD	Steroid Biosynthesis	SMPDB
SOAT1	Steroid Biosynthesis	SMPDB
HMGCR	Steroid Biosynthesis	SMPDB
HMOX1	Porphyrin Metabolism	SMPDB
ENPP1	Pantothenate and CoA Biosynthesis	SMPDB
XDH	Caffeine Metabolism	SMPDB
CYP2C9	Caffeine Metabolism	SMPDB
CYP2C8	Caffeine Metabolism	SMPDB
CYP3A4	Caffeine Metabolism	SMPDB
CYP2E1	Caffeine Metabolism	SMPDB
CYP1A2	Caffeine Metabolism	SMPDB
CBS	Selenoamino Acid Metabolism	SMPDB
GGT1	Selenoamino Acid Metabolism	SMPDB
ALDH2	Oxidation of Branched Chain Fatty Acids	SMPDB
SLC25A20	Oxidation of Branched Chain Fatty Acids	SMPDB
ACAD8	Valine
HSD17B10	Valine
ACAT1	Valine
ALDH2	Valine
MTR	Methionine Metabolism	SMPDB
BHMT	Methionine Metabolism	SMPDB
MTAP	Methionine Metabolism	SMPDB
MTHFR	Methionine Metabolism	SMPDB
CBS	Methionine Metabolism	SMPDB
SGMS1	Sphingolipid Metabolism	SMPDB
CYP27A1	Bile Acid Biosynthesis	SMPDB
CYP7A1	Bile Acid Biosynthesis	SMPDB
ACAT1	Lysine Degradation	SMPDB
AKR1B1	Glycerolipid Metabolism	SMPDB
LIPC	Glycerolipid Metabolism	SMPDB
LPL	Glycerolipid Metabolism	SMPDB
PGAM1	Glycolysis	SMPDB
SULT1A1	Sulfate/Sulfite Metabolism	SMPDB
GCK	Galactose Metabolism	SMPDB
AKR1B1	Galactose Metabolism	SMPDB
LCT	Galactose Metabolism	SMPDB
CNDP1	Histidine Metabolism	SMPDB
MAOA	Histidine Metabolism	SMPDB
ALDH2	Histidine Metabolism	SMPDB
CHIT1	Amino Sugar Metabolism	SMPDB
CAD	Pyrimidine Metabolism	SMPDB
TYMP	Pyrimidine Metabolism	SMPDB
TYMS	Pyrimidine Metabolism	SMPDB
NAMPT	Nicotinate and Nicotinamide Metabolism	SMPDB
ENPP1	Nicotinate and Nicotinamide Metabolism	SMPDB
PDE4D	Purine Metabolism	SMPDB
XDH	Purine Metabolism	SMPDB
GUCY1A2	Purine Metabolism	SMPDB
AMPD1	Purine Metabolism	SMPDB
ADA	Purine Metabolism	SMPDB
ACAT1	Fatty acid Metabolism	SMPDB
SLC25A20	Beta Oxidation of Very Long Chain Fatty Acids	SMPDB
MTHFD1L	Folate Metabolism	SMPDB
MTHFR	Folate Metabolism	SMPDB
HSD17B10	Fatty Acid Elongation In Mitochondria	SMPDB
GPT	Alanine Metabolism	SMPDB
AGXT	Alanine Metabolism	SMPDB
GCK	Starch and Sucrose Metabolism	SMPDB
GPT	Urea Cycle	SMPDB
ARG1	Urea Cycle	SMPDB
GLO1	Pyruvate Metabolism	SMPDB
ACAT1	Pyruvate Metabolism	SMPDB
AKR1B1	Pyruvate Metabolism	SMPDB
ALDH2	Pyruvate Metabolism	SMPDB
WARS	Tryptophan Metabolism	SMPDB
ALDH2	Tryptophan Metabolism	SMPDB
CYP1A1	Tryptophan Metabolism	SMPDB
MPI	Fructose and Mannose Degradation	SMPDB
AKR1B1	Fructose and Mannose Degradation	SMPDB
CAD	Aspartate Metabolism	SMPDB
CYP19A1	Androgen and Estrogen Metabolism	SMPDB
CYP17A1	Androgen and Estrogen Metabolism	SMPDB
FLAD1	Riboflavin Metabolism	SMPDB
ACP1	Riboflavin Metabolism	SMPDB
ENPP1	Riboflavin Metabolism	SMPDB
ACAT1	Ketone Body Metabolism	SMPDB
GCLM	Glutamate Metabolism	SMPDB
GCLC	Glutamate Metabolism	SMPDB
CAD	Glutamate Metabolism	SMPDB
GPT	Glutamate Metabolism	SMPDB
ACAT1	Butyrate Metabolism	SMPDB
UGT1A1	Retinol Metabolism	SMPDB
CYP3A4	Retinol Metabolism	SMPDB
PTGIS	Arachidonic Acid Metabolism	SMPDB
CYP4A11	Arachidonic Acid Metabolism	SMPDB
CYP4F2	Arachidonic Acid Metabolism	SMPDB
CYP2J2	Arachidonic Acid Metabolism	SMPDB
PTGS2	Arachidonic Acid Metabolism	SMPDB
EPHX2	Arachidonic Acid Metabolism	SMPDB
TBXAS1	Arachidonic Acid Metabolism	SMPDB
PTGS1	Arachidonic Acid Metabolism	SMPDB
GGT1	Arachidonic Acid Metabolism	SMPDB
ALOX12	Arachidonic Acid Metabolism	SMPDB
ALOX15	Arachidonic Acid Metabolism	SMPDB
CYP2C8	Arachidonic Acid Metabolism	SMPDB
LTA4H	Arachidonic Acid Metabolism	SMPDB
ALOX5	Arachidonic Acid Metabolism	SMPDB
GPX1	Arachidonic Acid Metabolism	SMPDB
CYP2E1	Arachidonic Acid Metabolism	SMPDB
ALOX15B	Arachidonic Acid Metabolism	SMPDB
PTGIS	Piroxicam Action Pathway	SMPDB
CYP4A11	Piroxicam Action Pathway	SMPDB
CYP4F2	Piroxicam Action Pathway	SMPDB
CYP2J2	Piroxicam Action Pathway	SMPDB
PTGS2	Piroxicam Action Pathway	SMPDB
EPHX2	Piroxicam Action Pathway	SMPDB
TBXAS1	Piroxicam Action Pathway	SMPDB
PTGS1	Piroxicam Action Pathway	SMPDB
GGT1	Piroxicam Action Pathway	SMPDB
ALOX12	Piroxicam Action Pathway	SMPDB
ALOX15	Piroxicam Action Pathway	SMPDB
CYP2C8	Piroxicam Action Pathway	SMPDB
LTA4H	Piroxicam Action Pathway	SMPDB
ALOX5	Piroxicam Action Pathway	SMPDB
GPX1	Piroxicam Action Pathway	SMPDB
CYP2E1	Piroxicam Action Pathway	SMPDB
ALOX15B	Piroxicam Action Pathway	SMPDB
SCNN1D	Chlorothiazide Action Pathway	SMPDB
SCNN1G	Chlorothiazide Action Pathway	SMPDB
SCNN1B	Chlorothiazide Action Pathway	SMPDB
SCNN1A	Chlorothiazide Action Pathway	SMPDB
NR3C2	Chlorothiazide Action Pathway	SMPDB
ATP1A1	Chlorothiazide Action Pathway	SMPDB
ACAT2	Ibandronate Action Pathway	SMPDB
MVD	Ibandronate Action Pathway	SMPDB
SOAT1	Ibandronate Action Pathway	SMPDB
HMGCR	Ibandronate Action Pathway	SMPDB
SCNN1D	Polythiazide Action Pathway	SMPDB
SCNN1G	Polythiazide Action Pathway	SMPDB
SCNN1B	Polythiazide Action Pathway	SMPDB
SCNN1A	Polythiazide Action Pathway	SMPDB
NR3C2	Polythiazide Action Pathway	SMPDB
ATP1A1	Polythiazide Action Pathway	SMPDB
SCNN1D	Methyclothiazide Action Pathway	SMPDB
SCNN1G	Methyclothiazide Action Pathway	SMPDB
SCNN1B	Methyclothiazide Action Pathway	SMPDB
SCNN1A	Methyclothiazide Action Pathway	SMPDB
NR3C2	Methyclothiazide Action Pathway	SMPDB
ATP1A1	Methyclothiazide Action Pathway	SMPDB
ACAT2	Simvastatin Action Pathway	SMPDB
MVD	Simvastatin Action Pathway	SMPDB
SOAT1	Simvastatin Action Pathway	SMPDB
HMGCR	Simvastatin Action Pathway	SMPDB
PTGIS	Acetylsalicylic Acid Action Pathway	SMPDB
CYP4A11	Acetylsalicylic Acid Action Pathway	SMPDB
CYP4F2	Acetylsalicylic Acid Action Pathway	SMPDB
CYP2J2	Acetylsalicylic Acid Action Pathway	SMPDB
PTGS2	Acetylsalicylic Acid Action Pathway	SMPDB
EPHX2	Acetylsalicylic Acid Action Pathway	SMPDB
TBXAS1	Acetylsalicylic Acid Action Pathway	SMPDB
PTGS1	Acetylsalicylic Acid Action Pathway	SMPDB
GGT1	Acetylsalicylic Acid Action Pathway	SMPDB
ALOX12	Acetylsalicylic Acid Action Pathway	SMPDB
ALOX15	Acetylsalicylic Acid Action Pathway	SMPDB
CYP2C8	Acetylsalicylic Acid Action Pathway	SMPDB
LTA4H	Acetylsalicylic Acid Action Pathway	SMPDB
ALOX5	Acetylsalicylic Acid Action Pathway	SMPDB
GPX1	Acetylsalicylic Acid Action Pathway	SMPDB
CYP2E1	Acetylsalicylic Acid Action Pathway	SMPDB
ALOX15B	Acetylsalicylic Acid Action Pathway	SMPDB
PTGIS	Etodolac Action Pathway	SMPDB
CYP4A11	Etodolac Action Pathway	SMPDB
CYP4F2	Etodolac Action Pathway	SMPDB
CYP2J2	Etodolac Action Pathway	SMPDB
PTGS2	Etodolac Action Pathway	SMPDB
EPHX2	Etodolac Action Pathway	SMPDB
TBXAS1	Etodolac Action Pathway	SMPDB
PTGS1	Etodolac Action Pathway	SMPDB
GGT1	Etodolac Action Pathway	SMPDB
ALOX12	Etodolac Action Pathway	SMPDB
ALOX15	Etodolac Action Pathway	SMPDB
CYP2C8	Etodolac Action Pathway	SMPDB
LTA4H	Etodolac Action Pathway	SMPDB
ALOX5	Etodolac Action Pathway	SMPDB
GPX1	Etodolac Action Pathway	SMPDB
CYP2E1	Etodolac Action Pathway	SMPDB
ALOX15B	Etodolac Action Pathway	SMPDB
PTGIS	Ketoprofen Action Pathway	SMPDB
CYP4A11	Ketoprofen Action Pathway	SMPDB
CYP4F2	Ketoprofen Action Pathway	SMPDB
CYP2J2	Ketoprofen Action Pathway	SMPDB
PTGS2	Ketoprofen Action Pathway	SMPDB
EPHX2	Ketoprofen Action Pathway	SMPDB
TBXAS1	Ketoprofen Action Pathway	SMPDB
PTGS1	Ketoprofen Action Pathway	SMPDB
GGT1	Ketoprofen Action Pathway	SMPDB
ALOX12	Ketoprofen Action Pathway	SMPDB
ALOX15	Ketoprofen Action Pathway	SMPDB
CYP2C8	Ketoprofen Action Pathway	SMPDB
LTA4H	Ketoprofen Action Pathway	SMPDB
ALOX5	Ketoprofen Action Pathway	SMPDB
GPX1	Ketoprofen Action Pathway	SMPDB
CYP2E1	Ketoprofen Action Pathway	SMPDB
ALOX15B	Ketoprofen Action Pathway	SMPDB
PTGIS	Ibuprofen Action Pathway	SMPDB
CYP4A11	Ibuprofen Action Pathway	SMPDB
CYP4F2	Ibuprofen Action Pathway	SMPDB
CYP2J2	Ibuprofen Action Pathway	SMPDB
PTGS2	Ibuprofen Action Pathway	SMPDB
EPHX2	Ibuprofen Action Pathway	SMPDB
CYP2C19	Ibuprofen Action Pathway	SMPDB
TBXAS1	Ibuprofen Action Pathway	SMPDB
PTGS1	Ibuprofen Action Pathway	SMPDB
UGT1A1	Ibuprofen Action Pathway	SMPDB
GGT1	Ibuprofen Action Pathway	SMPDB
ALOX12	Ibuprofen Action Pathway	SMPDB
ALOX15	Ibuprofen Action Pathway	SMPDB
CYP2C9	Ibuprofen Action Pathway	SMPDB
CYP2C8	Ibuprofen Action Pathway	SMPDB
LTA4H	Ibuprofen Action Pathway	SMPDB
ALOX5	Ibuprofen Action Pathway	SMPDB
CYP3A4	Ibuprofen Action Pathway	SMPDB
GPX1	Ibuprofen Action Pathway	SMPDB
CYP2E1	Ibuprofen Action Pathway	SMPDB
ALOX15B	Ibuprofen Action Pathway	SMPDB
PTGIS	Rofecoxib Action Pathway	SMPDB
CYP4A11	Rofecoxib Action Pathway	SMPDB
CYP4F2	Rofecoxib Action Pathway	SMPDB
CYP2J2	Rofecoxib Action Pathway	SMPDB
PTGS2	Rofecoxib Action Pathway	SMPDB
EPHX2	Rofecoxib Action Pathway	SMPDB
TBXAS1	Rofecoxib Action Pathway	SMPDB
PTGS1	Rofecoxib Action Pathway	SMPDB
GGT1	Rofecoxib Action Pathway	SMPDB
ALOX12	Rofecoxib Action Pathway	SMPDB
ALOX15	Rofecoxib Action Pathway	SMPDB
CYP2C8	Rofecoxib Action Pathway	SMPDB
LTA4H	Rofecoxib Action Pathway	SMPDB
ALOX5	Rofecoxib Action Pathway	SMPDB
GPX1	Rofecoxib Action Pathway	SMPDB
CYP2E1	Rofecoxib Action Pathway	SMPDB
ALOX15B	Rofecoxib Action Pathway	SMPDB
SCNN1D	Bumetanide Action Pathway	SMPDB
SCNN1G	Bumetanide Action Pathway	SMPDB
SCNN1B	Bumetanide Action Pathway	SMPDB
SCNN1A	Bumetanide Action Pathway	SMPDB
NR3C2	Bumetanide Action Pathway	SMPDB
ATP1A1	Bumetanide Action Pathway	SMPDB
ACAT2	Pravastatin Action Pathway	SMPDB
MVD	Pravastatin Action Pathway	SMPDB
SOAT1	Pravastatin Action Pathway	SMPDB
HMGCR	Pravastatin Action Pathway	SMPDB
SCNN1D	Bendroflumethiazide Action Pathway	SMPDB
SCNN1G	Bendroflumethiazide Action Pathway	SMPDB
SCNN1B	Bendroflumethiazide Action Pathway	SMPDB
SCNN1A	Bendroflumethiazide Action Pathway	SMPDB
NR3C2	Bendroflumethiazide Action Pathway	SMPDB
ATP1A1	Bendroflumethiazide Action Pathway	SMPDB
SCNN1D	Quinethazone Action Pathway	SMPDB
SCNN1G	Quinethazone Action Pathway	SMPDB
SCNN1B	Quinethazone Action Pathway	SMPDB
SCNN1A	Quinethazone Action Pathway	SMPDB
NR3C2	Quinethazone Action Pathway	SMPDB
ATP1A1	Quinethazone Action Pathway	SMPDB
ACAT2	Rosuvastatin Action Pathway	SMPDB
MVD	Rosuvastatin Action Pathway	SMPDB
SOAT1	Rosuvastatin Action Pathway	SMPDB
HMGCR	Rosuvastatin Action Pathway	SMPDB
PTGIS	Diclofenac Action Pathway	SMPDB
CYP4A11	Diclofenac Action Pathway	SMPDB
CYP4F2	Diclofenac Action Pathway	SMPDB
CYP2J2	Diclofenac Action Pathway	SMPDB
PTGS2	Diclofenac Action Pathway	SMPDB
EPHX2	Diclofenac Action Pathway	SMPDB
TBXAS1	Diclofenac Action Pathway	SMPDB
PTGS1	Diclofenac Action Pathway	SMPDB
GGT1	Diclofenac Action Pathway	SMPDB
ALOX12	Diclofenac Action Pathway	SMPDB
ALOX15	Diclofenac Action Pathway	SMPDB
CYP2C8	Diclofenac Action Pathway	SMPDB
LTA4H	Diclofenac Action Pathway	SMPDB
ALOX5	Diclofenac Action Pathway	SMPDB
GPX1	Diclofenac Action Pathway	SMPDB
CYP2E1	Diclofenac Action Pathway	SMPDB
ALOX15B	Diclofenac Action Pathway	SMPDB
PTGIS	Sulindac Action Pathway	SMPDB
CYP4A11	Sulindac Action Pathway	SMPDB
CYP4F2	Sulindac Action Pathway	SMPDB
CYP2J2	Sulindac Action Pathway	SMPDB
PTGS2	Sulindac Action Pathway	SMPDB
EPHX2	Sulindac Action Pathway	SMPDB
TBXAS1	Sulindac Action Pathway	SMPDB
PTGS1	Sulindac Action Pathway	SMPDB
GGT1	Sulindac Action Pathway	SMPDB
ALOX12	Sulindac Action Pathway	SMPDB
ALOX15	Sulindac Action Pathway	SMPDB
CYP2C8	Sulindac Action Pathway	SMPDB
LTA4H	Sulindac Action Pathway	SMPDB
ALOX5	Sulindac Action Pathway	SMPDB
GPX1	Sulindac Action Pathway	SMPDB
CYP2E1	Sulindac Action Pathway	SMPDB
ALOX15B	Sulindac Action Pathway	SMPDB
ACAT2	Alendronate Action Pathway	SMPDB
MVD	Alendronate Action Pathway	SMPDB
SOAT1	Alendronate Action Pathway	SMPDB
HMGCR	Alendronate Action Pathway	SMPDB
PTGIS	Celecoxib Action Pathway	SMPDB
CYP4A11	Celecoxib Action Pathway	SMPDB
CYP4F2	Celecoxib Action Pathway	SMPDB
CYP2J2	Celecoxib Action Pathway	SMPDB
PTGS2	Celecoxib Action Pathway	SMPDB
EPHX2	Celecoxib Action Pathway	SMPDB
TBXAS1	Celecoxib Action Pathway	SMPDB
PTGS1	Celecoxib Action Pathway	SMPDB
GGT1	Celecoxib Action Pathway	SMPDB
ALOX12	Celecoxib Action Pathway	SMPDB
ALOX15	Celecoxib Action Pathway	SMPDB
CYP2C9	Celecoxib Action Pathway	SMPDB
CYP2D6	Celecoxib Action Pathway	SMPDB
CYP2C8	Celecoxib Action Pathway	SMPDB
LTA4H	Celecoxib Action Pathway	SMPDB
ALOX5	Celecoxib Action Pathway	SMPDB
CYP3A4	Celecoxib Action Pathway	SMPDB
GPX1	Celecoxib Action Pathway	SMPDB
CYP2E1	Celecoxib Action Pathway	SMPDB
ALOX15B	Celecoxib Action Pathway	SMPDB
SCNN1D	Ethacrynic Acid Action Pathway	SMPDB
SCNN1G	Ethacrynic Acid Action Pathway	SMPDB
SCNN1B	Ethacrynic Acid Action Pathway	SMPDB
SCNN1A	Ethacrynic Acid Action Pathway	SMPDB
NR3C2	Ethacrynic Acid Action Pathway	SMPDB
ATP1A1	Ethacrynic Acid Action Pathway	SMPDB
PTGIS	Ketorolac Action Pathway	SMPDB
CYP4A11	Ketorolac Action Pathway	SMPDB
CYP4F2	Ketorolac Action Pathway	SMPDB
CYP2J2	Ketorolac Action Pathway	SMPDB
PTGS2	Ketorolac Action Pathway	SMPDB
EPHX2	Ketorolac Action Pathway	SMPDB
TBXAS1	Ketorolac Action Pathway	SMPDB
PTGS1	Ketorolac Action Pathway	SMPDB
GGT1	Ketorolac Action Pathway	SMPDB
ALOX12	Ketorolac Action Pathway	SMPDB
ALOX15	Ketorolac Action Pathway	SMPDB
CYP2C8	Ketorolac Action Pathway	SMPDB
LTA4H	Ketorolac Action Pathway	SMPDB
ALOX5	Ketorolac Action Pathway	SMPDB
GPX1	Ketorolac Action Pathway	SMPDB
CYP2E1	Ketorolac Action Pathway	SMPDB
ALOX15B	Ketorolac Action Pathway	SMPDB
ACAT2	Lovastatin Action Pathway	SMPDB
MVD	Lovastatin Action Pathway	SMPDB
SOAT1	Lovastatin Action Pathway	SMPDB
HMGCR	Lovastatin Action Pathway	SMPDB
SCNN1D	Hydrochlorothiazide Action Pathway	SMPDB
SCNN1G	Hydrochlorothiazide Action Pathway	SMPDB
SCNN1B	Hydrochlorothiazide Action Pathway	SMPDB
SCNN1A	Hydrochlorothiazide Action Pathway	SMPDB
NR3C2	Hydrochlorothiazide Action Pathway	SMPDB
ATP1A1	Hydrochlorothiazide Action Pathway	SMPDB
PTGIS	Suprofen Action Pathway	SMPDB
CYP4A11	Suprofen Action Pathway	SMPDB
CYP4F2	Suprofen Action Pathway	SMPDB
CYP2J2	Suprofen Action Pathway	SMPDB
PTGS2	Suprofen Action Pathway	SMPDB
EPHX2	Suprofen Action Pathway	SMPDB
TBXAS1	Suprofen Action Pathway	SMPDB
PTGS1	Suprofen Action Pathway	SMPDB
GGT1	Suprofen Action Pathway	SMPDB
ALOX12	Suprofen Action Pathway	SMPDB
ALOX15	Suprofen Action Pathway	SMPDB
CYP2C8	Suprofen Action Pathway	SMPDB
LTA4H	Suprofen Action Pathway	SMPDB
ALOX5	Suprofen Action Pathway	SMPDB
GPX1	Suprofen Action Pathway	SMPDB
CYP2E1	Suprofen Action Pathway	SMPDB
ALOX15B	Suprofen Action Pathway	SMPDB
PTGIS	Bromfenac Action Pathway	SMPDB
CYP4A11	Bromfenac Action Pathway	SMPDB
CYP4F2	Bromfenac Action Pathway	SMPDB
CYP2J2	Bromfenac Action Pathway	SMPDB
PTGS2	Bromfenac Action Pathway	SMPDB
EPHX2	Bromfenac Action Pathway	SMPDB
TBXAS1	Bromfenac Action Pathway	SMPDB
PTGS1	Bromfenac Action Pathway	SMPDB
GGT1	Bromfenac Action Pathway	SMPDB
ALOX12	Bromfenac Action Pathway	SMPDB
ALOX15	Bromfenac Action Pathway	SMPDB
CYP2C8	Bromfenac Action Pathway	SMPDB
LTA4H	Bromfenac Action Pathway	SMPDB
ALOX5	Bromfenac Action Pathway	SMPDB
GPX1	Bromfenac Action Pathway	SMPDB
CYP2E1	Bromfenac Action Pathway	SMPDB
ALOX15B	Bromfenac Action Pathway	SMPDB
SCNN1D	Cyclothiazide Action Pathway	SMPDB
SCNN1G	Cyclothiazide Action Pathway	SMPDB
SCNN1B	Cyclothiazide Action Pathway	SMPDB
SCNN1A	Cyclothiazide Action Pathway	SMPDB
NR3C2	Cyclothiazide Action Pathway	SMPDB
ATP1A1	Cyclothiazide Action Pathway	SMPDB
PTGIS	Indomethacin Action Pathway	SMPDB
CYP4A11	Indomethacin Action Pathway	SMPDB
CYP4F2	Indomethacin Action Pathway	SMPDB
CYP2J2	Indomethacin Action Pathway	SMPDB
PTGS2	Indomethacin Action Pathway	SMPDB
EPHX2	Indomethacin Action Pathway	SMPDB
TBXAS1	Indomethacin Action Pathway	SMPDB
PTGS1	Indomethacin Action Pathway	SMPDB
GGT1	Indomethacin Action Pathway	SMPDB
ALOX12	Indomethacin Action Pathway	SMPDB
ALOX15	Indomethacin Action Pathway	SMPDB
PLA2G2A	Indomethacin Action Pathway	SMPDB
CYP2C8	Indomethacin Action Pathway	SMPDB
LTA4H	Indomethacin Action Pathway	SMPDB
ALOX5	Indomethacin Action Pathway	SMPDB
GPX1	Indomethacin Action Pathway	SMPDB
CYP2E1	Indomethacin Action Pathway	SMPDB
ALOX15B	Indomethacin Action Pathway	SMPDB
SCNN1D	Metolazone Action Pathway	SMPDB
SCNN1G	Metolazone Action Pathway	SMPDB
SCNN1B	Metolazone Action Pathway	SMPDB
SCNN1A	Metolazone Action Pathway	SMPDB
NR3C2	Metolazone Action Pathway	SMPDB
ATP1A1	Metolazone Action Pathway	SMPDB
PTGIS	Meloxicam Action Pathway	SMPDB
CYP4A11	Meloxicam Action Pathway	SMPDB
CYP4F2	Meloxicam Action Pathway	SMPDB
CYP2J2	Meloxicam Action Pathway	SMPDB
PTGS2	Meloxicam Action Pathway	SMPDB
EPHX2	Meloxicam Action Pathway	SMPDB
TBXAS1	Meloxicam Action Pathway	SMPDB
PTGS1	Meloxicam Action Pathway	SMPDB
GGT1	Meloxicam Action Pathway	SMPDB
ALOX12	Meloxicam Action Pathway	SMPDB
ALOX15	Meloxicam Action Pathway	SMPDB
CYP2C8	Meloxicam Action Pathway	SMPDB
LTA4H	Meloxicam Action Pathway	SMPDB
ALOX5	Meloxicam Action Pathway	SMPDB
GPX1	Meloxicam Action Pathway	SMPDB
CYP2E1	Meloxicam Action Pathway	SMPDB
ALOX15B	Meloxicam Action Pathway	SMPDB
ACAT2	Zoledronate Action Pathway	SMPDB
MVD	Zoledronate Action Pathway	SMPDB
SOAT1	Zoledronate Action Pathway	SMPDB
HMGCR	Zoledronate Action Pathway	SMPDB
SCNN1D	Hydroflumethiazide Action Pathway	SMPDB
SCNN1G	Hydroflumethiazide Action Pathway	SMPDB
SCNN1B	Hydroflumethiazide Action Pathway	SMPDB
SCNN1A	Hydroflumethiazide Action Pathway	SMPDB
NR3C2	Hydroflumethiazide Action Pathway	SMPDB
ATP1A1	Hydroflumethiazide Action Pathway	SMPDB
PTGIS	Mefenamic Acid Action Pathway	SMPDB
CYP4A11	Mefenamic Acid Action Pathway	SMPDB
CYP4F2	Mefenamic Acid Action Pathway	SMPDB
CYP2J2	Mefenamic Acid Action Pathway	SMPDB
PTGS2	Mefenamic Acid Action Pathway	SMPDB
EPHX2	Mefenamic Acid Action Pathway	SMPDB
TBXAS1	Mefenamic Acid Action Pathway	SMPDB
PTGS1	Mefenamic Acid Action Pathway	SMPDB
GGT1	Mefenamic Acid Action Pathway	SMPDB
ALOX12	Mefenamic Acid Action Pathway	SMPDB
ALOX15	Mefenamic Acid Action Pathway	SMPDB
CYP2C8	Mefenamic Acid Action Pathway	SMPDB
LTA4H	Mefenamic Acid Action Pathway	SMPDB
ALOX5	Mefenamic Acid Action Pathway	SMPDB
GPX1	Mefenamic Acid Action Pathway	SMPDB
CYP2E1	Mefenamic Acid Action Pathway	SMPDB
ALOX15B	Mefenamic Acid Action Pathway	SMPDB
SCNN1D	Indapamide Action Pathway	SMPDB
SCNN1G	Indapamide Action Pathway	SMPDB
SCNN1B	Indapamide Action Pathway	SMPDB
SCNN1A	Indapamide Action Pathway	SMPDB
NR3C2	Indapamide Action Pathway	SMPDB
ATP1A1	Indapamide Action Pathway	SMPDB
ACAT2	Cerivastatin Action Pathway	SMPDB
MVD	Cerivastatin Action Pathway	SMPDB
SOAT1	Cerivastatin Action Pathway	SMPDB
HMGCR	Cerivastatin Action Pathway	SMPDB
ACAT2	Risedronate Action Pathway	SMPDB
MVD	Risedronate Action Pathway	SMPDB
SOAT1	Risedronate Action Pathway	SMPDB
HMGCR	Risedronate Action Pathway	SMPDB
PTGIS	Oxaprozin Action Pathway	SMPDB
CYP4A11	Oxaprozin Action Pathway	SMPDB
CYP4F2	Oxaprozin Action Pathway	SMPDB
CYP2J2	Oxaprozin Action Pathway	SMPDB
PTGS2	Oxaprozin Action Pathway	SMPDB
EPHX2	Oxaprozin Action Pathway	SMPDB
TBXAS1	Oxaprozin Action Pathway	SMPDB
PTGS1	Oxaprozin Action Pathway	SMPDB
GGT1	Oxaprozin Action Pathway	SMPDB
ALOX12	Oxaprozin Action Pathway	SMPDB
ALOX15	Oxaprozin Action Pathway	SMPDB
CYP2C8	Oxaprozin Action Pathway	SMPDB
LTA4H	Oxaprozin Action Pathway	SMPDB
ALOX5	Oxaprozin Action Pathway	SMPDB
GPX1	Oxaprozin Action Pathway	SMPDB
CYP2E1	Oxaprozin Action Pathway	SMPDB
ALOX15B	Oxaprozin Action Pathway	SMPDB
PTGIS	Nabumetone Action Pathway	SMPDB
CYP4A11	Nabumetone Action Pathway	SMPDB
CYP4F2	Nabumetone Action Pathway	SMPDB
CYP2J2	Nabumetone Action Pathway	SMPDB
PTGS2	Nabumetone Action Pathway	SMPDB
EPHX2	Nabumetone Action Pathway	SMPDB
TBXAS1	Nabumetone Action Pathway	SMPDB
PTGS1	Nabumetone Action Pathway	SMPDB
GGT1	Nabumetone Action Pathway	SMPDB
ALOX12	Nabumetone Action Pathway	SMPDB
ALOX15	Nabumetone Action Pathway	SMPDB
CYP2C8	Nabumetone Action Pathway	SMPDB
LTA4H	Nabumetone Action Pathway	SMPDB
ALOX5	Nabumetone Action Pathway	SMPDB
GPX1	Nabumetone Action Pathway	SMPDB
CYP2E1	Nabumetone Action Pathway	SMPDB
ALOX15B	Nabumetone Action Pathway	SMPDB
SCNN1D	Furosemide Action Pathway	SMPDB
SCNN1G	Furosemide Action Pathway	SMPDB
SCNN1B	Furosemide Action Pathway	SMPDB
SCNN1A	Furosemide Action Pathway	SMPDB
NR3C2	Furosemide Action Pathway	SMPDB
ATP1A1	Furosemide Action Pathway	SMPDB
PTGIS	Valdecoxib Action Pathway	SMPDB
CYP4A11	Valdecoxib Action Pathway	SMPDB
CYP4F2	Valdecoxib Action Pathway	SMPDB
CYP2J2	Valdecoxib Action Pathway	SMPDB
PTGS2	Valdecoxib Action Pathway	SMPDB
EPHX2	Valdecoxib Action Pathway	SMPDB
TBXAS1	Valdecoxib Action Pathway	SMPDB
PTGS1	Valdecoxib Action Pathway	SMPDB
GGT1	Valdecoxib Action Pathway	SMPDB
ALOX12	Valdecoxib Action Pathway	SMPDB
ALOX15	Valdecoxib Action Pathway	SMPDB
CYP2C8	Valdecoxib Action Pathway	SMPDB
LTA4H	Valdecoxib Action Pathway	SMPDB
ALOX5	Valdecoxib Action Pathway	SMPDB
GPX1	Valdecoxib Action Pathway	SMPDB
CYP2E1	Valdecoxib Action Pathway	SMPDB
ALOX15B	Valdecoxib Action Pathway	SMPDB
ACAT2	Pamidronate Action Pathway	SMPDB
MVD	Pamidronate Action Pathway	SMPDB
SOAT1	Pamidronate Action Pathway	SMPDB
HMGCR	Pamidronate Action Pathway	SMPDB
SCNN1D	Torsemide Action Pathway	SMPDB
SCNN1G	Torsemide Action Pathway	SMPDB
SCNN1B	Torsemide Action Pathway	SMPDB
SCNN1A	Torsemide Action Pathway	SMPDB
NR3C2	Torsemide Action Pathway	SMPDB
ATP1A1	Torsemide Action Pathway	SMPDB
ACAT2	Fluvastatin Action Pathway	SMPDB
MVD	Fluvastatin Action Pathway	SMPDB
SOAT1	Fluvastatin Action Pathway	SMPDB
HMGCR	Fluvastatin Action Pathway	SMPDB
PTGIS	Naproxen Action Pathway	SMPDB
CYP4A11	Naproxen Action Pathway	SMPDB
CYP4F2	Naproxen Action Pathway	SMPDB
CYP2J2	Naproxen Action Pathway	SMPDB
PTGS2	Naproxen Action Pathway	SMPDB
EPHX2	Naproxen Action Pathway	SMPDB
TBXAS1	Naproxen Action Pathway	SMPDB
PTGS1	Naproxen Action Pathway	SMPDB
GGT1	Naproxen Action Pathway	SMPDB
ALOX12	Naproxen Action Pathway	SMPDB
ALOX15	Naproxen Action Pathway	SMPDB
CYP2C8	Naproxen Action Pathway	SMPDB
LTA4H	Naproxen Action Pathway	SMPDB
ALOX5	Naproxen Action Pathway	SMPDB
GPX1	Naproxen Action Pathway	SMPDB
CYP2E1	Naproxen Action Pathway	SMPDB
ALOX15B	Naproxen Action Pathway	SMPDB
SCNN1D	Trichlormethiazide Action Pathway	SMPDB
SCNN1G	Trichlormethiazide Action Pathway	SMPDB
SCNN1B	Trichlormethiazide Action Pathway	SMPDB
SCNN1A	Trichlormethiazide Action Pathway	SMPDB
NR3C2	Trichlormethiazide Action Pathway	SMPDB
ATP1A1	Trichlormethiazide Action Pathway	SMPDB
SCNN1D	Chlorthalidone Action Pathway	SMPDB
SCNN1G	Chlorthalidone Action Pathway	SMPDB
SCNN1B	Chlorthalidone Action Pathway	SMPDB
SCNN1A	Chlorthalidone Action Pathway	SMPDB
NR3C2	Chlorthalidone Action Pathway	SMPDB
ATP1A1	Chlorthalidone Action Pathway	SMPDB
MTR	Betaine Metabolism	SMPDB
BHMT	Betaine Metabolism	SMPDB
GPT	Glucose-Alanine Cycle	SMPDB
SLC2A4	Glucose-Alanine Cycle	SMPDB
PGAM1	Gluconeogenesis	SMPDB
HSD11B2	Steroidogenesis	SMPDB
HSD11B1	Steroidogenesis	SMPDB
CYP11B2	Steroidogenesis	SMPDB
CYP11B1	Steroidogenesis	SMPDB
CYP17A1	Steroidogenesis	SMPDB
ACAT2	Atorvastatin Action Pathway	SMPDB
MVD	Atorvastatin Action Pathway	SMPDB
SOAT1	Atorvastatin Action Pathway	SMPDB
HMGCR	Atorvastatin Action Pathway	SMPDB
SCNN1D	Triamterene Action Pathway	SMPDB
SCNN1G	Triamterene Action Pathway	SMPDB
SCNN1B	Triamterene Action Pathway	SMPDB
SCNN1A	Triamterene Action Pathway	SMPDB
NR3C2	Triamterene Action Pathway	SMPDB
ATP1A1	Triamterene Action Pathway	SMPDB
SCNN1D	Amiloride Action Pathway	SMPDB
SCNN1G	Amiloride Action Pathway	SMPDB
SCNN1B	Amiloride Action Pathway	SMPDB
SCNN1A	Amiloride Action Pathway	SMPDB
NR3C2	Amiloride Action Pathway	SMPDB
ATP1A1	Amiloride Action Pathway	SMPDB
SCNN1D	Spironolactone Action Pathway	SMPDB
SCNN1G	Spironolactone Action Pathway	SMPDB
SCNN1B	Spironolactone Action Pathway	SMPDB
SCNN1A	Spironolactone Action Pathway	SMPDB
NR3C2	Spironolactone Action Pathway	SMPDB
ATP1A1	Spironolactone Action Pathway	SMPDB
SCNN1D	Eplerenone Action Pathway	SMPDB
SCNN1G	Eplerenone Action Pathway	SMPDB
SCNN1B	Eplerenone Action Pathway	SMPDB
SCNN1A	Eplerenone Action Pathway	SMPDB
NR3C2	Eplerenone Action Pathway	SMPDB
ATP1A1	Eplerenone Action Pathway	SMPDB
GCLM	2-Hydroxyglutric Aciduria (D And L Form)	SMPDB
GCLC	2-Hydroxyglutric Aciduria (D And L Form)	SMPDB
CAD	2-Hydroxyglutric Aciduria (D And L Form)	SMPDB
GPT	2-Hydroxyglutric Aciduria (D And L Form)	SMPDB
ACAD8	2-Methyl-3-Hydroxybutryl CoA Dehydrogenase Deficiency	SMPDB
HSD17B10	2-Methyl-3-Hydroxybutryl CoA Dehydrogenase Deficiency	SMPDB
[truncated: 20,985 more rows]
