# Supplementary material for: In-Cardiome: integrated knowledgebase for coronary artery disease enabling translational research
Source: Database (Oxford). 2017 Oct 10;2017:bax077. doi: 10.1093/database/bax077 (PMC5737197; doi:10.1093/database/bax077)
Supplement: Supplementary Table [file bax077_supp_table_s2.xlsx]

## Sheet: Supplementary Table S2
Title	In-Cardiome: Integrated knowledgebase for coronary artery disease enabling translational research
Author names	Ankit Sharma1,2, Vrushali Deshpande3, Madankumar Ghatge1,4, Rajani Kanth Vangala2,4*
Affiliation	1Research Scholar, Manipal University, Madhav Nagar, Manipal, Karnataka-576104, India;
	2Bioinformatics and Biostatistics unit, Thrombosis Research Institute, Bangalore Karnataka-560099, India
	3Molecular Immunology, Thrombosis Research Institute, Bangalore- Karnataka-560099, India
	4Proteomics and Coagulation Unit, Thrombosis Research Institute, Bangalore Karnataka- 560099, India
E-mail address of the corresponding author	rajani@triindia.org.in
Supplementary Table S2. Knockout Gene information for InCardiome Genes
Genes	Allele symbol	Allele Id	Phenotype	Pubmed ID	MGI_Marker_Accession_ID	MGI_Genotype_Accession_ID
Abca1	Abca1_+_|Abca1_tm1Jdm_	MGI:1935192	decreased circulating HDL cholesterol level	10760292	MGI:99607	MGI:2450724
Abca1	Abca1_tm1Wpfl_|Abca1_+_	MGI:1935193	decreased circulating HDL cholesterol level	10980140	MGI:99607	MGI:2450674
Abca1	Abca1_tm1Wpfl_	MGI:1935193	glomerulosclerosis	10980140	MGI:99607	MGI:2450673
Abca1	Abca1_tm1Wpfl_	MGI:1935193	cardiomyopathy	10980140	MGI:99607	MGI:2450673
Abca1	Abca1_tm1Wpfl_	MGI:1935193	embryonic growth retardation	10980140	MGI:99607	MGI:2450673
Abca1	Abca1_tm1Wpfl_	MGI:1935193	uterus inflammation	10980140	MGI:99607	MGI:2450673
Abca1	Abca1_tm1Wpfl_	MGI:1935193	postnatal lethality
Abca1	Abca1_tm1Wpfl_	MGI:1935193	lethality throughout fetal growth and development
Abca1	Abca1_tm1Wpfl_|Abca1_+_	MGI:1935193	lung hemorrhage	10980140	MGI:99607	MGI:2450674
Abca1	Abca1_+_|Abca1_tm1Jdm_	MGI:1935192	decreased circulating cholesterol level	10760292	MGI:99607	MGI:2450724
Abca1	Abca1_tm1Wpfl_|Abca1_+_	MGI:1935193	abnormal placenta labyrinth morphology	10980140	MGI:99607	MGI:2450674
Abca1	Abca1_tm1Wpfl_	MGI:1935193	decreased circulating estradiol level	10980140	MGI:99607	MGI:2450673
Abca1	Abca1_tm1Wpfl_|Abca1_+_	MGI:1935193	respiratory distress	10980140	MGI:99607	MGI:2450674
Abca1	Abca1_tm1Wpfl_|Abca1_+_	MGI:1935193	heart right ventricle hypertrophy	10980140	MGI:99607	MGI:2450674
Abca1	Abca1_tm1Wpfl_|Abca1_+_	MGI:1935193	heart left ventricle hypertrophy	10980140	MGI:99607	MGI:2450674
Abca1	Abca1_tm1Wpfl_|Abca1_+_	MGI:1935193	decreased circulating cholesterol level	10980140	MGI:99607	MGI:2450674
Abca1	Abca1_tm1Wpfl_|Abca1_+_	MGI:1935193	cardiomyopathy	10980140	MGI:99607	MGI:2450674
Abca1	Abca1_tm1Jdm_	MGI:1935192	abnormal lipid homeostasis	10760292	MGI:99607	MGI:2450723
Abca1	Abca1_tm1Jdm_	MGI:1935192	enlarged adrenal glands	10655069	MGI:99607	MGI:2450723
Abca1	Abca1_tm1Jdm_	MGI:1935192	abnormal lung morphology	10760292	MGI:99607	MGI:2450723
Abca1	Abca1_tm1Wpfl_|Abca1_+_	MGI:1935193	reduced female fertility	10980140	MGI:99607	MGI:2450674
Abca1	Abca1_tm1Wpfl_	MGI:1935193	decreased circulating HDL cholesterol level	NULL	MGI:99607	MGI:2450673
Abca1	Abca1_tm1Wpfl_	MGI:1935193	abnormal adrenal gland morphology	10980140	MGI:99607	MGI:2450673
Abca1	Abca1_tm1Wpfl_	MGI:1935193	decreased body size	10980140	MGI:99607	MGI:2450673
Abca1	Abca1_tm1Wpfl_	MGI:1935193	abnormal ovary morphology	10980140	MGI:99607	MGI:2450673
Abca1	Abca1_tm1Wpfl_	MGI:1935193	embryonic growth arrest	10980140	MGI:99607	MGI:2450673
Abca1	Abca1_tm1Wpfl_	MGI:1935193	abnormal thymus morphology	10980140	MGI:99607	MGI:2450673
Abca1	Abca1_tm1Wpfl_	MGI:1935193	abnormal uterus morphology	10980140	MGI:99607	MGI:2450673
Abca1	Abca1_tm1Wpfl_	MGI:1935193	lung hemorrhage	10980140	MGI:99607	MGI:2450673
Abca1	Abca1_tm1Wpfl_	MGI:1935193	reduced female fertility	10980140	MGI:99607	MGI:2450673
Abca1	Abca1_tm1Wpfl_	MGI:1935193	decreased circulating cholesterol level	NULL	MGI:99607	MGI:2450673
Abca1	Abca1_tm1Wpfl_	MGI:1935193	abnormal placenta labyrinth morphology	10980140	MGI:99607	MGI:2450673
Abca1	Abca1_tm1Wpfl_	MGI:1935193	decreased circulating progesterone level	10980140	MGI:99607	MGI:2450673
Abca1	Abca1_tm1Wpfl_	MGI:1935193	respiratory distress	10980140	MGI:99607	MGI:2450673
Abca1	Abca1_tm1Wpfl_	MGI:1935193	heart right ventricle hypertrophy	10980140	MGI:99607	MGI:2450673
Abca1	Abca1_tm1Wpfl_	MGI:1935193	hepatic steatosis	10980140	MGI:99607	MGI:2450673
Abca1	Abca1_tm1Wpfl_	MGI:1935193	heart left ventricle hypertrophy	10980140	MGI:99607	MGI:2450673
Abca1	Abca1_tm1Wpfl_	MGI:1935193	decreased intestinal cholesterol absorption	11266384	MGI:99607	MGI:2450673
Abca1	Abca1_tm1Wpfl_	MGI:1935193	glomerulonephritis	10980140	MGI:99607	MGI:2450673
Abca1	Abca1_tm1Wpfl_	MGI:1935193	abnormal Sertoli cell morphology	10980140	MGI:99607	MGI:2450673
Abca1	Abca1_tm1Jdm_	MGI:1935192	impaired macrophage phagocytosis	10878804	MGI:99607	MGI:2450723
Abca1	Abca1_tm1Wpfl_	MGI:1935193	abnormal kidney cortex morphology	10980140	MGI:99607	MGI:2450673
Abca1	Abca1_m4620Dajl_	MGI:3848340	decreased circulating HDL cholesterol level	18974039	MGI:99607	MGI:3848349
Abca1	Abca1_tm1Jdm_	MGI:1935192	decreased body weight	10655069	MGI:99607	MGI:2450723
Abca1	Abca1_tm1.1Jp_	MGI:3577725	decreased circulating cholesterol level	15841208	MGI:99607	MGI:3578115
Abca1	Abca1_tm1.1Jp_	MGI:3577725	abnormal circulating phospholipid level	15841208	MGI:99607	MGI:3578115
Abca1	Abca1_tm1Wpfl_	MGI:1935193	abnormal Sertoli cell morphology	14993927	MGI:99607	MGI:3608132
Abca1	Abca1_tm1Jdm_	MGI:1935192	increased cholesterol efflux	17992262	MGI:99607	MGI:3796570
Abca1	Abca1_tm1Jdm_	MGI:1935192	abnormal thymus morphology	16691213	MGI:99607	MGI:3803112
Abca1	Abca1_tm1Jdm_	MGI:1935192	impaired macrophage phagocytosis	16691213	MGI:99607	MGI:3803112
Abca1	Abca1_tm1Jdm_	MGI:1935192	decreased circulating HDL cholesterol level	16691213	MGI:99607	MGI:3803112
Abca1	Abca1_tm1Blt_	MGI:3525100	abnormal platelet physiology	15163665	MGI:99607	MGI:3525153
Abca1	Abca1_tm1Jdm_	MGI:1935192	perinatal lethality
Abca1	Abca1_tm1Jdm_	MGI:1935192	abnormal circulating phytosterol level	14699507	MGI:99607	MGI:2687004
Abca1	Abca1_m4620Dajl_	MGI:3848340	increased circulating triglyceride level	18974039	MGI:99607	MGI:3848349
Abca1	Abca1_m4620Dajl_	MGI:3848340	decreased circulating cholesterol level	18974039	MGI:99607	MGI:3848349
Abca1	Abca1_m4620Dajl_|Abca1_+_	MGI:3848340	decreased circulating HDL cholesterol level	18974039	MGI:99607	MGI:3848350
Abca1	Abca1_m4620Dajl_|Abca1_+_	MGI:3848340	decreased circulating cholesterol level	18974039	MGI:99607	MGI:3848350
Abca1	Abca1_+_|Abca1_tm1b(EUCOMM)Hmgu_	MGI:5548975	abnormal retina morphology	NULL	MGI:99607	MGI:5756632
Abca1	Abca1_+_|Abca1_tm1b(EUCOMM)Hmgu_	MGI:5548975	abnormal embryo size	NULL	MGI:99607	MGI:5756632
Abca1	Abca1_+_|Abca1_tm1b(EUCOMM)Hmgu_	MGI:5548975	abnormal retinal pigmentation	NULL	MGI:99607	MGI:5756632
Abca1	Abca1_tm1b(EUCOMM)Hmgu_	MGI:5548975	abnormal embryo size	NULL	MGI:99607	MGI:5756633
Abca1	Abca1_tm1Jdm_	MGI:1935192	decreased circulating cholesterol level	16691213	MGI:99607	MGI:3803112
Abca1	Abca1_tm1Jdm_	MGI:1935192	abnormal circulating phospholipid level	10760292	MGI:99607	MGI:2450723
Abca1	Abca1_tm1b(EUCOMM)Hmgu_	MGI:5548975	preweaning lethality
Abca1	Abca1_tm1Jdm_	MGI:1935192	female infertility	10878804	MGI:99607	MGI:2450723
Abca1	Abca1_tm1Jdm_	MGI:1935192	enlarged spleen	10655069	MGI:99607	MGI:2450723
Abca1	Abca1_tm1Jdm_	MGI:1935192	abnormal placenta development	10878804	MGI:99607	MGI:2450723
Abca1	Abca1_tm1Jdm_	MGI:1935192	decreased circulating HDL cholesterol level	NULL	MGI:99607	MGI:2450723
Abca1	Abca1_tm1Jdm_	MGI:1935192	decreased circulating LDL cholesterol level	10760292	MGI:99607	MGI:2450723
Abca1	Abca1_tm1Jdm_	MGI:1935192	hemorrhage	10878804	MGI:99607	MGI:2450723
Abca1	Abca1_tm1Jdm_	MGI:1935192	increased intestinal cholesterol absorption	10760292	MGI:99607	MGI:2450723
Abca1	Abca1_tm1.1Jp_	MGI:3577725	decreased circulating HDL cholesterol level	15841208	MGI:99607	MGI:3578115
Abca1	Abca1_tm1Jdm_	MGI:1935192	abnormal fat-soluble vitamin level	10655069	MGI:99607	MGI:2450723
Abca1	Abca1_tm1Jdm_	MGI:1935192	abnormal pulmonary alveolus morphology	10760292	MGI:99607	MGI:2450723
Abca1	Abca1_tm1Jdm_	MGI:1935192	thrombocytopenia	10655069	MGI:99607	MGI:2450723
Abca1	Abca1_tm1Jdm_	MGI:1935192	postnatal lethality
Abca1	Abca1_tm1Jdm_	MGI:1935192	perinatal lethality
Abca1	Abca1_+_|Abca1_tm1Jdm_	MGI:1935192	abnormal lipid homeostasis	10760292	MGI:99607	MGI:2450724
Abca1	Abca1_+_|Abca1_tm1Jdm_	MGI:1935192	abnormal lung morphology	10760292	MGI:99607	MGI:2450724
Abca1	Abca1_+_|Abca1_tm1Jdm_	MGI:1935192	decreased circulating LDL cholesterol level	10760292	MGI:99607	MGI:2450724
Abca1	Abca1_+_|Abca1_tm1Jdm_	MGI:1935192	abnormal circulating phospholipid level	10760292	MGI:99607	MGI:2450724
Abca1	Abca1_tm1Jdm_	MGI:1935192	decreased circulating cholesterol level	NULL	MGI:99607	MGI:2450723
Abcb1a	Abcb1a_tm1Bor_	MGI:2180054	intestinal ulcer	9820555	MGI:97570	MGI:5693947
Abcb1a	Abcb1a_tm1Bor_	MGI:2180054	increased IgG1 level	9820555	MGI:97570	MGI:5693947
Abcb1a	Abcb1a_tm1Bor_	MGI:2180054	mucous diarrhea	9820555	MGI:97570	MGI:5693947
Abcb1a	Abcb1a_tm1Bor_	MGI:2180054	increased IgA level	9820555	MGI:97570	MGI:5693947
Abcb1a	Abcb1a_tm1Bor_	MGI:2180054	increased IgE level	9820555	MGI:97570	MGI:5693947
Abcb1a	Abcb1a_tm1Bor_	MGI:2180054	abnormal intestinal epithelium morphology	9820555	MGI:97570	MGI:5693947
Abcb1a	Abcb1a_tm1Bor_	MGI:2180054	increased IgM level	9820555	MGI:97570	MGI:5693947
Abcb1a	Abcb1a_tm1Bor_	MGI:2180054	increased immunoglobulin level	9820555	MGI:97570	MGI:5693947
Abcb1a	Abcb1a_tm1Bor_	MGI:2180054	increased IgG2 level	9820555	MGI:97570	MGI:5693947
Abcb1a	Abcb1a_tm1Bor_	MGI:2180054	colitis	9820555	MGI:97570	MGI:5693947
Abcb1a	Abcb1a_tm1Bor_	MGI:2180054	abnormal large intestine crypts of Lieberkuhn morphology	9820555	MGI:97570	MGI:5693947
Abcb1a	Abcb1a_tm1Bor_	MGI:2180054	increased IgG2a level	9820555	MGI:97570	MGI:5693947
Abcb1a	Abcb1a_tm1Bor_	MGI:2180054	increased IgG2b level	9820555	MGI:97570	MGI:5693947
Abcb1a	Abcb1a_tm1Bor_	MGI:2180054	increased IgG3 level	9820555	MGI:97570	MGI:5693947
Abcb1a	Abcb1a_tm1Bor_	MGI:2180054	crypts of Lieberkuhn abscesses	9820555	MGI:97570	MGI:5693947
Abcb1a	Abcb1a_tm1Bor_	MGI:2180054	cachexia	9820555	MGI:97570	MGI:5693947
Abcb1a	Abcb1a_tm1Bor_	MGI:2180054	abnormal lymphocyte physiology	9820555	MGI:97570	MGI:5693947
Abcb1a	Abcb1a_mds_	MGI:3044239	premature death	11003697	MGI:97570	MGI:3044725
Abcb1a	Abcb1a_tm1Bor_	MGI:2180054	abnormal intestinal mucosa morphology	9820555	MGI:97570	MGI:5693947
Abcb1a	Abcb1a_tm1Bor_	MGI:2180054	large intestinal inflammation	9820555	MGI:97570	MGI:5693947
Abcb1a	Abcb1a_tm1Bor_	MGI:2180054	abnormal blood-brain barrier function	7910522	MGI:97570	MGI:2386648
Abcb1a	Abcb1a_tm1Bor_	MGI:2180054	abnormal xenobiotic pharmacokinetics	9108099	MGI:97570	MGI:2386648
Abcb1a	Abcb1a_mds_	MGI:3044239	tremors	11003697	MGI:97570	MGI:3044725
Abcb1a	Abcb1a_mds_	MGI:3044239	hippocampal neuron degeneration	11003697	MGI:97570	MGI:3044725
Abcb1a	Abcb1a_mds_	MGI:3044239	increased eosinophil cell number	11003697	MGI:97570	MGI:3044725
Abcb1a	Abcb1a_mds_	MGI:3044239	catalepsy	11003697	MGI:97570	MGI:3044725
Abcb1a	Abcb1a_mds_	MGI:3044239	increased physiological sensitivity to xenobiotic	NULL	MGI:97570	MGI:3044725
Abcb1a	Abcb1a_tm1Bor_	MGI:2180054	increased susceptibility to ototoxicity-induced hearing loss	10661503	MGI:97570	MGI:3611455
Abcb1a	Abcb1a_tm1Bor_	MGI:2180054	abnormal blood-inner ear barrier function	10661503	MGI:97570	MGI:3611455
Abcb1a	Abcb1a_tm1Bor_	MGI:2180054	abnormal xenobiotic pharmacokinetics	NULL	MGI:97570	MGI:3611455
Abcb1a	Abcb1a_tm1Bor_	MGI:2180054	decreased gamma-delta intraepithelial T cell number	10906391	MGI:97570	MGI:3611455
Abcb1a	Abcb1a_tm1Bor_	MGI:2180054	abnormal CD8 positive
Abcb1a	Abcb1a_tm1Bor_	MGI:2180054	increased physiological sensitivity to xenobiotic	10661503	MGI:97570	MGI:3611455
Abcb1a	Abcb1a_mds_	MGI:3044239	abnormal hippocampus CA3 region morphology	11003697	MGI:97570	MGI:3044725
Abcb1a	Abcb1a_tm1Bor_	MGI:2180054	increased physiological sensitivity to xenobiotic	7910522	MGI:97570	MGI:2386648
Abcc1	Abcc1_tm1Acs_	MGI:2653091	abnormal homeostasis	9393741	MGI:102676	MGI:2653095
Abcc1	Abcc1_tm1Bor_	MGI:2155908	increased sensitivity to xenobiotic induced morbidity/mortality	9359705	MGI:102676	MGI:3619004
Abcc1	Abcc1_tm1Bor_	MGI:2155908	increased physiological sensitivity to xenobiotic	9359705	MGI:102676	MGI:3619004
Abcc1	Abcc1_tm1Bor_	MGI:2155908	decreased inflammatory response	9359705	MGI:102676	MGI:3619004
Abcc1	Abcc1_tm1Acs_	MGI:2653091	increased physiological sensitivity to xenobiotic	9393741	MGI:102676	MGI:2653095
Abcc1	Abcc1_tm1Bor_	MGI:2155908	abnormal mast cell physiology	9359705	MGI:102676	MGI:3619004
Abcc3	Abcc3_tm1Kruh_	MGI:3689906	increased circulating bilirubin level	15814571	MGI:1923658	MGI:3690454
Abcc3	Abcc3_tm1Bor_	MGI:3582301	abnormal bile salt homeostasis	16225954	MGI:1923658	MGI:3582595
Abcc3	Abcc3_tm1Kruh_	MGI:3689906	abnormal bile salt level	15814571	MGI:1923658	MGI:3690454
Abcc3	Abcc3_tm1Bor_	MGI:3582301	abnormal xenobiotic pharmacokinetics	15886284	MGI:1923658	MGI:3582596
Abcc3	Abcc3_tm1Bor_	MGI:3582301	abnormal xenobiotic pharmacokinetics	15886284	MGI:1923658	MGI:3582595
Abcc3	Abcc3_tm1Bor_	MGI:3582301	decreased chemically-elicited antinociception	15886284	MGI:1923658	MGI:3582596
Abcc6	Abcc6_tm1Jfk_	MGI:3045236	calcified retina	16135817	MGI:1351634	MGI:3605029
Abcc6	Abcc6_tm1Jfk_	MGI:3045236	abnormal vibrissa follicle morphology	16135817	MGI:1351634	MGI:3605029
Abcc6	Abcc6_tm1Aabb_	MGI:3614409	abnormal kidney blood vessel morphology	15888484	MGI:1351634	MGI:3615174
Abcc6	Abcc6_tm1Aabb_	MGI:3614409	decreased circulating HDL cholesterol level	15888484	MGI:1351634	MGI:3615174
Abcc6	Abcc6_tm1Aabb_	MGI:3614409	abnormal Bruch membrane morphology	15888484	MGI:1351634	MGI:3615174
Abcc6	Abcc6_tm1Aabb_	MGI:3614409	increased circulating creatinine level	15888484	MGI:1351634	MGI:3615174
Abcc6	Abcc6_tm1Aabb_	MGI:3614409	calcified skin	15888484	MGI:1351634	MGI:3615174
Abcc6	Abcc6_tm1Aabb_	MGI:3614409	calcified artery	15888484	MGI:1351634	MGI:3615174
Abcc6	Abcc6_Dyscalc1-DBA/2J_	MGI:2156733	increased susceptibility to dystrophic cardiac calcinosis	12115029	MGI:1351634	MGI:2175567
Abcc6	Abcc6_Dyscalc1-C3H/HeNCrl_	MGI:3639103	increased susceptibility to dystrophic cardiac calcinosis	16705021	MGI:1351634	MGI:3639105
Abcc6	Abcc6_Dyscalc1-C57BL/10_	MGI:2384504	decreased susceptibility to dystrophic cardiac calcinosis	12115029	MGI:1351634	MGI:2680056
Abcc6	Abcc6_Dyscalc1-C57BL/10_|Abcc6_Dyscalc1-C3H/DiSnA_	MGI:2384504|MGI:2384503	decreased susceptibility to dystrophic cardiac calcinosis	12115029	MGI:1351634	MGI:2680057
Abcc6	Abcc6_Dyscalc1-C3H/HeJ_	MGI:2156660	increased susceptibility to dystrophic cardiac calcinosis	NULL	MGI:1351634	MGI:2175566
Abcc6	Abcc6_Dyscalc1-C3H/HeJ_|Abcc6_Dyscalc1-C57BL/6J_	MGI:2156660|MGI:2156661	decreased susceptibility to dystrophic cardiac calcinosis	11526197	MGI:1351634	MGI:2680059
Abcc6	Abcc6_Dyscalc1-C57BL/6J_	MGI:2156661	decreased susceptibility to dystrophic cardiac calcinosis	11526197	MGI:1351634	MGI:2680060
Abcc6	Abcc6_tm1Jfk_	MGI:3045236	calcinosis	16135817	MGI:1351634	MGI:3605029
Abcc6	Abcc6_tm1Jfk_	MGI:3045236	calcified skin	16135817	MGI:1351634	MGI:3605029
Abcc6	Abcc6_tm1Jfk_	MGI:3045236	nephrocalcinosis	16135817	MGI:1351634	MGI:3605029
Abcc6	Abcc6_tm1Jfk_	MGI:3045236	calcified artery	16135817	MGI:1351634	MGI:3605029
Abcg1	Abcg1_tm1Dgen_	MGI:3695417	abnormal surfactant secretion	18322240	MGI:107704	MGI:3796559
Abcg1	Abcg1_tm1Dgen_	MGI:3695417	lung inflammation	18322240	MGI:107704	MGI:3796559
Abcg1	Abcg1_tm1Dgen_	MGI:3695417	increased neutrophil cell number	18322240	MGI:107704	MGI:3796559
Abcg1	Abcg1_tm1Dgen_	MGI:3695417	increased monocyte cell number	18322240	MGI:107704	MGI:3796559
Abcg1	Abcg1_tm1Dgen_	MGI:3695417	abnormal macrophage morphology	18322240	MGI:107704	MGI:3796559
Abcg1	Abcg1_tm1Dgen_	MGI:3695417	increased eosinophil cell number	18322240	MGI:107704	MGI:3796559
Abcg1	Abcg1_tm1Dgen_	MGI:3695417	increased B cell number	18322240	MGI:107704	MGI:3796559
Abcg1	Abcg1_tm1Dgen_	MGI:3695417	abnormal cytokine secretion	17992262	MGI:107704	MGI:3796559
Abcg1	Abcg1_tm1Dgen_	MGI:3695417	decreased cholesterol efflux	17992262	MGI:107704	MGI:3796559
Abcg1	Abcg1_tm1Dgen_	MGI:3695417	increased CD4-positive
Abcg1	Abcg1_tm1Dgen_	MGI:3695417	increased CD8-positive
Abcg1	Abcg1_tm1Dgen_	MGI:3695417	abnormal monocyte differentiation	18322240	MGI:107704	MGI:3796559
Abcg1	Abcg1_tm1Dgen_	MGI:3695417	increased dendritic cell number	18322240	MGI:107704	MGI:3796559
Abcg1	Abcg1_tm1Dgen_	MGI:3695417	abnormal leukocyte morphology	18322240	MGI:107704	MGI:3796559
Abcg1	Abcg1_tm1Dgen_	MGI:3695417	lipidosis	18322240	MGI:107704	MGI:3796559
Abcg1	Abcg1_tm1Dgen_	MGI:3695417	abnormal lipid level	18039927	MGI:107704	MGI:4940640
Abcg1	Abcg1_tm1Asch_	MGI:3715323	increased oxygen consumption	17194745	MGI:107704	MGI:3715326
Abcg1	Abcg1_tm1Dgen_	MGI:3695417	abnormal chemokine secretion	17992262	MGI:107704	MGI:3796559
Abcg1	Abcg1_tm1Dgen_	MGI:3695417	increased cholesterol level	16054053	MGI:107704	MGI:3695600
Abcg1	Abcg1_tm1Dgen_	MGI:3695417	abnormal macrophage physiology	16054053	MGI:107704	MGI:3695600
Abcg1	Abcg1_tm1Dgen_	MGI:3695417	increased triglyceride level	16054053	MGI:107704	MGI:3695600
Abcg1	Abcg1_tm1Dgen_	MGI:3695417	overexpanded pulmonary alveoli	18322240	MGI:107704	MGI:3796559
Abcg1	Abcg1_tm1Dgen_	MGI:3695417	abnormal phospholipid level	16054053	MGI:107704	MGI:3695600
Abcg1	Abcg1_tm1Dgen_	MGI:3695417	increased macrophage derived foam cell number	16054053	MGI:107704	MGI:3695600
Abcg1	Abcg1_tm1Asch_	MGI:3715323	hyperactivity	17194745	MGI:107704	MGI:3715326
Abcg1	Abcg1_tm1Asch_	MGI:3715323	hypoglycemia	17194745	MGI:107704	MGI:3715326
Abcg1	Abcg1_tm1Asch_	MGI:3715323	abnormal brown adipose tissue morphology	17194745	MGI:107704	MGI:3715326
Abcg1	Abcg1_tm1Asch_	MGI:3715323	increased body temperature	17194745	MGI:107704	MGI:3715326
Abcg1	Abcg1_tm1Dgen_	MGI:3695417	abnormal lung morphology	16054053	MGI:107704	MGI:3695600
Abcg1	Abcg1_tm1Asch_	MGI:3715323	decreased susceptibility to diet-induced obesity	17194745	MGI:107704	MGI:3715326
Abcg1	Abcg1_tm1Asch_	MGI:3715323	increased energy expenditure	17194745	MGI:107704	MGI:3715326
Abcg1	Abcg1_tm1Asch_	MGI:3715323	abnormal fat cell morphology	17194745	MGI:107704	MGI:3715326
Abcg1	Abcg1_tm1Dgen_	MGI:3695417	abnormal lung morphology	18322240	MGI:107704	MGI:3796559
Abcg1	Abcg1_tm1Asch_	MGI:3715323	decreased susceptibility to hepatic steatosis	17194745	MGI:107704	MGI:3715326
Abcg1	Abcg1_tm1Dgen_	MGI:3695417	hepatic steatosis	16054053	MGI:107704	MGI:3695600
Abcg5	Abcg5_trac_	MGI:2156990	decreased hematocrit	19846887	MGI:1351659	MGI:4430894
Abcg5	Abcg5_trac_	MGI:2156990	cardiomyopathy	19846887	MGI:1351659	MGI:4430894
Abcg5	Abcg5_trac_	MGI:2156990	anisocytosis	19846887	MGI:1351659	MGI:4430894
Abcg5	Abcg5_trac_	MGI:2156990	increased mean platelet volume	19846887	MGI:1351659	MGI:4430894
Abcg5	Abcg5_trac_	MGI:2156990	abnormal platelet volume	19846887	MGI:1351659	MGI:4430894
Abcg5	Abcg5_trac_	MGI:2156990	abnormal megakaryocyte morphology	19846887	MGI:1351659	MGI:4430894
Abcg5	Abcg5_trac_	MGI:2156990	abnormal megakaryocyte progenitor cell morphology	19846887	MGI:1351659	MGI:4430894
Abcg5	Abcg5_trac_	MGI:2156990	decreased leukocyte cell number	19846887	MGI:1351659	MGI:4430894
Abcg5	Abcg5_trac_	MGI:2156990	increased bleeding time	19846887	MGI:1351659	MGI:4430894
Abcg5	Abcg5_trac_	MGI:2156990	abnormal megakaryocyte differentiation	19846887	MGI:1351659	MGI:4430894
Abcg5	Abcg5_trac_	MGI:2156990	cardiac fibrosis	19846887	MGI:1351659	MGI:4430894
Abcg5	Abcg5_trac_	MGI:2156990	thrombocytopenia	19846887	MGI:1351659	MGI:4430894
Abcg5	Abcg5_trac_	MGI:2156990	abnormal erythrocyte osmotic lysis	19846887	MGI:1351659	MGI:4430894
Abcg5	Abcg5_trac_	MGI:2156990	abnormal circulating lipid level	19846887	MGI:1351659	MGI:4430894
Abcg5	Abcg5_trac_	MGI:2156990	abnormal platelet morphology	19846887	MGI:1351659	MGI:4430894
Abcg5	Abcg5_trac_	MGI:2156990	abnormal platelet activation	19846887	MGI:1351659	MGI:4430894
Abcg5	Abcg5_trac_	MGI:2156990	increased megakaryocyte cell number	19846887	MGI:1351659	MGI:4430894
Abcg5	Abcg5_trac_	MGI:2156990	hemolytic anemia	19846887	MGI:1351659	MGI:4430894
Abcg5	Abcg5_trac_	MGI:2156990	stomatocytosis	19846887	MGI:1351659	MGI:4430894
Abcg5	Abcg5_trac_	MGI:2156990	reticulocytosis	19846887	MGI:1351659	MGI:4430894
Abcg5	Abcg5_trac_	MGI:2156990	decreased platelet aggregation	19846887	MGI:1351659	MGI:4430894
Abcg5	Abcg5_tm1Plo_	MGI:2687002	abnormal cholesterol homeostasis	16614371	MGI:1351659	MGI:3688387
Abcg5	Abcg5_trac_	MGI:2156990	male infertility	19846887	MGI:1351659	MGI:4430894
Abcg5	Abcg5_tm1Plo_	MGI:2687002	abnormal liver physiology	14699507	MGI:1351659	MGI:2687003
Abcg5	Abcg5_tm1Plo_	MGI:2687002	increased circulating triglyceride level	14699507	MGI:1351659	MGI:2687003
Abcg5	Abcg5_tm1Plo_	MGI:2687002	decreased circulating cholesterol level	14699507	MGI:1351659	MGI:2687003
Abcg5	Abcg5_tm1Plo_	MGI:2687002	abnormal metabolism	14699507	MGI:1351659	MGI:2687003
Abcg5	Abcg5_tm1Plo_	MGI:2687002	decreased cholesterol level	14699507	MGI:1351659	MGI:2687003
Abcg5	Abcg5_tm1Plo_	MGI:2687002	increased circulating VLDL triglyceride level	14699507	MGI:1351659	MGI:2687003
Abcg5	Abcg5_tm1Plo_	MGI:2687002	abnormal phospholipid level	14699507	MGI:1351659	MGI:2687003
Abcg5	Abcg5_tm1Plo_	MGI:2687002	increased circulating phytosterol level	14699507	MGI:1351659	MGI:2687003
Abcg5	Abcg5_tm1Plo_	MGI:2687002	abnormal liver physiology	16614371	MGI:1351659	MGI:3688387
Abcg5	Abcg5_tm1Plo_	MGI:2687002	increased liver weight	16614371	MGI:1351659	MGI:3688387
Abcg5	Abcg5_trac_	MGI:2156990	abnormal neutrophil morphology	19846887	MGI:1351659	MGI:4430894
Abcg5	Abcg5_tm1Plo_	MGI:2687002	abnormal bile secretion	16614371	MGI:1351659	MGI:3688387
Abcg5	Abcg5_tm1Plo_	MGI:2687002	enlarged liver	14699507	MGI:1351659	MGI:2687003
Abcg5	Abcg5_trac_	MGI:2156990	decreased body size	19846887	MGI:1351659	MGI:4430894
Abcg5	Abcg5_trac_	MGI:2156990	premature death	19846887	MGI:1351659	MGI:4430894
Abcg5	Abcg5_trac_	MGI:2156990	abnormal circulating cholesterol level	19846887	MGI:1351659	MGI:4430894
Abcg5	Abcg5_trac_	MGI:2156990	abnormal spermatogenesis	19846887	MGI:1351659	MGI:4430894
Abcg5	Abcg5_trac_	MGI:2156990	hunched posture	19846887	MGI:1351659	MGI:4430894
Abcg5	Abcg5_trac_	MGI:2156990	female infertility	19846887	MGI:1351659	MGI:4430894
Abcg5	Abcg5_tm1Plo_	MGI:2687002	abnormal lipid homeostasis	16614371	MGI:1351659	MGI:3688387
Abcg8	Abcg8_tm1Elk_|Abcg8_+_	MGI:3514037	abnormal hepatobiliary system physiology	15040800	MGI:1914720	MGI:3514177
Abcg8	Abcg8_tm1Elk_	MGI:3514037	increased circulating phytosterol level	15040800	MGI:1914720	MGI:3514172
Abcg8	Abcg8_tm1Elk_|Abcg8_+_	MGI:3514037	decreased circulating cholesterol level	15040800	MGI:1914720	MGI:3514177
Abcg8	Abcg8_tm1Elk_	MGI:3514037	decreased circulating cholesterol level	15040800	MGI:1914720	MGI:3514172
Abcg8	Abcg8_tm1Elk_	MGI:3514037	increased circulating triglyceride level	15040800	MGI:1914720	MGI:3514172
Abcg8	Abcg8_tm1Elk_	MGI:3514037	abnormal hepatobiliary system physiology	15040800	MGI:1914720	MGI:3514172
Abcg8	Abcg8_tm1Elk_	MGI:3514037	decreased cholesterol level	15040800	MGI:1914720	MGI:3514172
Abl1	Abl1_tm1Goff_	MGI:4421531	enlarged heart	20080568	MGI:87859	MGI:4421538
Abl1	Abl1_tm1Goff_	MGI:4421531	heart hyperplasia	20080568	MGI:87859	MGI:4421538
Abl1	Abl1_tm1Goff_	MGI:4421531	abnormal heart ventricle morphology	20080568	MGI:87859	MGI:4421538
Abl1	Abl1_tm1Goff_	MGI:4421531	thick ventricular wall	20080568	MGI:87859	MGI:4421538
Abl1	Abl1_tm1Goff_	MGI:4421531	perinatal lethality
Abl1	Abl1_tm1.1Goff_	MGI:4421532	no abnormal phenotype detected	20080568	MGI:87859	MGI:4421541
Abl1	Abl1_tm1Mlg_	MGI:2153718	postnatal lethality
Abl1	Abl1_tm1Mlg_	MGI:2153718	abnormal heart morphology	20080568	MGI:87859	MGI:4421543
Abl1	Abl1_tm1Mlg_	MGI:2153718	disorganized myocardium	20080568	MGI:87859	MGI:4421543
Abl1	Abl1_tm1Mlg_	MGI:2153718	enlarged heart	20080568	MGI:87859	MGI:4421543
Abl1	Abl1_tm1Mlg_	MGI:2153718	postnatal lethality
Abl1	Abl1_tm1Mlg_	MGI:2153718	decreased survivor rate	8700526	MGI:87859	MGI:4361586
Abl1	Abl1_m1_	MGI:1856663	abnormal bone marrow cell physiology	19299624	MGI:87859	MGI:4357938
Abl1	Abl1_tm1Mlg_	MGI:2153718	decreased cranium height	8700526	MGI:87859	MGI:4361586
Abl1	Abl1_tm1Mlg_	MGI:2153718	decreased bone marrow cell number	8700526	MGI:87859	MGI:4361586
Abl1	Abl1_tm1Mlg_	MGI:2153718	increased susceptibility to infection	8700526	MGI:87859	MGI:4361586
Abl1	Abl1_tm1Mlg_	MGI:2153718	abnormal spleen morphology	8700526	MGI:87859	MGI:4361586
Abl1	Abl1_m1_	MGI:1856663	decreased pro-B cell number	19299624	MGI:87859	MGI:4357938
Abl1	Abl1_tm1Mlg_	MGI:2153718	abnormal eye morphology	8700526	MGI:87859	MGI:4361586
Abl1	Abl1_tm1.1Gcos_|Abl1_+_	MGI:4939889	decreased physiological sensitivity to xenobiotic	21212806	MGI:87859	MGI:4939893
Abl1	Abl1_tm1Mlg_	MGI:2153718	decreased body size	8700526	MGI:87859	MGI:4361586
Abl1	Abl1_tm1Mlg_	MGI:2153718	abnormal myocardial fiber morphology	20080568	MGI:87859	MGI:4421543
Abl1	Abl1_tm2.2Goff_	MGI:4850041	abnormal cerebellum development	20980600	MGI:87859	MGI:4850043
Abl1	Abl1_tm1Mlg_	MGI:2153718	rectal prolapse	8700526	MGI:87859	MGI:4361586
Abl1	Abl1_tm1Mlg_	MGI:2153718	neonatal lethality
Abl1	Abl1_m1_	MGI:1856663	decreased pre-B cell number	7671324	MGI:87859	MGI:4357935
Abl1	Abl1_tm1.1Gcos_|Abl1_+_	MGI:4939889	abnormal myogenesis	21212806	MGI:87859	MGI:4939893
Abl1	Abl1_tm1.1Gcos_	MGI:4939889	decreased physiological sensitivity to xenobiotic	21212806	MGI:87859	MGI:4939892
Abl1	Abl1_tm1.1Gcos_	MGI:4939889	abnormal myogenesis	21212806	MGI:87859	MGI:4939892
Abl1	Abl1_tm2.2Goff_	MGI:4850041	neonatal lethality
Abl1	Abl1_tm2.2Goff_	MGI:4850041	thymus atrophy	20980600	MGI:87859	MGI:4850043
Abl1	Abl1_tm2.2Goff_	MGI:4850041	spleen atrophy	20980600	MGI:87859	MGI:4850043
Abl1	Abl1_tm2.2Goff_	MGI:4850041	ectopic cerebellar granule cells	20980600	MGI:87859	MGI:4850043
Abl1	Abl1_tm2.2Goff_	MGI:4850041	abnormal cerebellar foliation	20980600	MGI:87859	MGI:4850043
Abl1	Abl1_m1_	MGI:1856663	perinatal lethality
Abl1	Abl1_tm1Mlg_	MGI:2153718	increased fetal cardiomyocyte proliferation	20080568	MGI:87859	MGI:4421543
Abl1	Abl1_tm1Mlg_	MGI:2153718	heart hyperplasia	20080568	MGI:87859	MGI:4421543
Abl1	Abl1_tm1Mlg_	MGI:2153718	postnatal lethality
Abl1	Abl1_tm1Mlg_	MGI:2153718	thick interventricular septum	20080568	MGI:87859	MGI:4421543
Abl1	Abl1_tm1Mlg_	MGI:2153718	increased heart ventricle size	20080568	MGI:87859	MGI:4421543
Abl1	Abl1_tm1Mlg_	MGI:2153718	increased myocardial fiber number	20080568	MGI:87859	MGI:4421543
Abl1	Abl1_tm1Mlg_	MGI:2153718	abnormal trabecula carnea morphology	20080568	MGI:87859	MGI:4421543
Abl1	Abl1_tm1Mlg_	MGI:2153718	abnormal myocardium compact layer morphology	20080568	MGI:87859	MGI:4421543
Abl1	Abl1_tm1Mlg_	MGI:2153718	dilated heart atrium	20080568	MGI:87859	MGI:4421543
Abl1	Abl1_tm1Mlg_	MGI:2153718	thick ventricular wall	20080568	MGI:87859	MGI:4421543
Abl1	Abl1_tm1Mlg_	MGI:2153718	increased heart weight	20080568	MGI:87859	MGI:4421543
Abl1	Abl1_tm1Mlg_	MGI:2153718	abnormal heart ventricle morphology	20080568	MGI:87859	MGI:4421543
Abl1	Abl1_tm2.2Goff_	MGI:4850041	decreased body size	20980600	MGI:87859	MGI:4850043
Abl1	Abl1_tm1Mlg_	MGI:2153718	thymus atrophy	2065352	MGI:87859	MGI:3828503
Abl1	Abl1_m1_	MGI:1856663	increased susceptibility to infection	2065353	MGI:87859	MGI:4357934
Abl1	Abl1_m1_	MGI:1856663	thymus hypoplasia	2065353	MGI:87859	MGI:4357934
Abl1	Abl1_m1_	MGI:1856663	decreased body weight	2065353	MGI:87859	MGI:4357934
Abl1	Abl1_m1_	MGI:1856663	abnormal immune system cell morphology	2065353	MGI:87859	MGI:4357934
Abl1	Abl1_m1_	MGI:1856663	abnormal spleen morphology	2065353	MGI:87859	MGI:4357934
Abl1	Abl1_m1_	MGI:1856663	premature death	2065353	MGI:87859	MGI:4357934
Abl1	Abl1_m1_|Abl1_+_	MGI:1856663	no abnormal phenotype detected	2554496	MGI:87859	MGI:4357933
Abl1	Abl1_tm1Mlg_	MGI:2153718	perinatal lethality
Abl1	Abl1_tm1Mlg_	MGI:2153718	postnatal lethality
Abl1	Abl1_m1_	MGI:1856663	abnormal thymus morphology	2065353	MGI:87859	MGI:4357934
Abl1	Abl1_tm1Mlg_	MGI:2153718	enlarged esophagus	2065352	MGI:87859	MGI:3828503
Abl1	Abl1_tm1Mlg_	MGI:2153718	abnormal hepatocyte morphology	2065352	MGI:87859	MGI:3828503
Abl1	Abl1_tm1Mlg_	MGI:2153718	spleen atrophy	2065352	MGI:87859	MGI:3828503
Abl1	Abl1_tm1Mlg_	MGI:2153718	cachexia	2065352	MGI:87859	MGI:3828503
Abl1	Abl1_tm1Mlg_	MGI:2153718	decreased T cell number	2065352	MGI:87859	MGI:3828503
Abl1	Abl1_tm1Mlg_	MGI:2153718	decreased B cell number	2065352	MGI:87859	MGI:3828503
Abl1	Abl1_tm1Mlg_	MGI:2153718	decreased lymphocyte cell number	2065352	MGI:87859	MGI:3828503
Abl1	Abl1_tm1Mlg_	MGI:2153718	decreased thymocyte number	2065352	MGI:87859	MGI:3828503
Abl1	Abl1_tm1Mlg_	MGI:2153718	rectal prolapse	2065352	MGI:87859	MGI:3828503
Abl1	Abl1_tm1Mlg_	MGI:2153718	lung inflammation	2065352	MGI:87859	MGI:3828503
Abl1	Abl1_m1_	MGI:1856663	abnormal bone marrow cell physiology	7671324	MGI:87859	MGI:4357935
Abl1	Abl1_m1_	MGI:1856663	abnormal lymphopoiesis	19299624	MGI:87859	MGI:4357938
Abl1	Abl1_tm1Mlg_	MGI:2153718	decreased survivor rate	2065352	MGI:87859	MGI:3828503
Abl1	Abl1_m1_	MGI:1856663	abnormal immune system cell morphology	8806812	MGI:87859	MGI:4357935
Abl1	Abl1_m1_	MGI:1856663	cataract	2065353	MGI:87859	MGI:4357934
Abl1	Abl1_m1_	MGI:1856663	abnormal splenocyte physiology	8806812	MGI:87859	MGI:4357935
Abl1	Abl1_m1_	MGI:1856663	abnormal B cell physiology	19299624	MGI:87859	MGI:4357938
Abl1	Abl1_m1_	MGI:1856663	decreased mature B cell number	7671324	MGI:87859	MGI:4357935
Abl1	Abl1_m1_	MGI:1856663	abnormal B cell differentiation	7671324	MGI:87859	MGI:4357935
Abl1	Abl1_m1_	MGI:1856663	postnatal lethality
Abl1	Abl1_m1_	MGI:1856663	decreased cranium height	2065353	MGI:87859	MGI:4357934
Abl1	Abl1_m1_	MGI:1856663	decreased immature B cell number	2065353	MGI:87859	MGI:4357934
Abl1	Abl1_m1_	MGI:1856663	decreased pre-B cell number	2065353	MGI:87859	MGI:4357934
Abl1	Abl1_m1_	MGI:1856663	decreased pro-B cell number	2065353	MGI:87859	MGI:4357934
Abl1	Abl1_m1_	MGI:1856663	eyelids open at birth	2065353	MGI:87859	MGI:4357934
Abl1	Abl1_m1_	MGI:1856663	decreased pro-B cell number	7671324	MGI:87859	MGI:4357935
Abl1	Abl1_m1_	MGI:1856663	decreased single-positive T cell number	2065353	MGI:87859	MGI:4357934
Abl1	Abl1_m1_	MGI:1856663	abnormal B cell differentiation	2065353	MGI:87859	MGI:4357934
Abl1	Abl1_m1_	MGI:1856663	abnormal spleen white pulp morphology	2065353	MGI:87859	MGI:4357934
Abl1	Abl1_m1_	MGI:1856663	spleen hypoplasia	2065353	MGI:87859	MGI:4357934
Abl1	Abl1_m1_	MGI:1856663	abnormal spleen germinal center morphology	2065353	MGI:87859	MGI:4357934
Abl1	Abl1_m1_	MGI:1856663	decreased thymocyte number	2065353	MGI:87859	MGI:4357934
Abl1	Abl1_m1_	MGI:1856663	abnormal immune system organ morphology	2065353	MGI:87859	MGI:4357934
Abl1	Abl1_m1_	MGI:1856663	abnormal T cell number	2065353	MGI:87859	MGI:4357934
Abl1	Abl1_m1_	MGI:1856663	increased single-positive T cell number	2065353	MGI:87859	MGI:4357934
Abl1	Abl1_m1_	MGI:1856663	thymus cortex hypoplasia	2065353	MGI:87859	MGI:4357934
Abo				NULL
Acad8	Acad8_m1Ytc_	MGI:5693896	increased oxygen consumption	21659959	MGI:1914198	MGI:5693937
Acad8	Acad8_m1Ytc_	MGI:5693896	decreased brown fat cell lipid droplet size	21659959	MGI:1914198	MGI:5693937
Acad8	Acad8_m1Ytc_	MGI:5693896	abnormal mitochondrial matrix morphology	21659959	MGI:1914198	MGI:5693937
Acad8	Acad8_m1Ytc_	MGI:5693896	abnormal mitochondrial crista morphology	21659959	MGI:1914198	MGI:5693937
Acad8	Acad8_m1Ytc_	MGI:5693896	impaired adaptive thermogenesis	21659959	MGI:1914198	MGI:5693937
Acad8	Acad8_m1Ytc_	MGI:5693896	abnormal urine homeostasis	21659959	MGI:1914198	MGI:5693937
Acad8	Acad8_m1Ytc_	MGI:5693896	decreased circulating carnitine level	21659959	MGI:1914198	MGI:5693937
Acad8	Acad8_m1Ytc_	MGI:5693896	abnormal circulating amino acid level	21659959	MGI:1914198	MGI:5693937
Acad8	Acad8_m1Ytc_	MGI:5693896	hepatic steatosis	21659959	MGI:1914198	MGI:5693937
Acad8	Acad8_m1Ytc_	MGI:5693896	abnormal circulating enzyme level	21659959	MGI:1914198	MGI:5693937
Acad8	Acad8_m1Ytc_	MGI:5693896	abnormal hepatocyte morphology	21659959	MGI:1914198	MGI:5693937
Acad8	Acad8_m1Ytc_	MGI:5693896	abnormal mitochondrion morphology	21659959	MGI:1914198	MGI:5693937
Acat1				NULL
Acat2	Acat2_tm1b(KOMP)Wtsi_	MGI:5548912	abnormal embryo size	NULL	MGI:87871	MGI:5756641
Acat2	Acat2_tm1b(KOMP)Wtsi_	MGI:5548912	abnormal body wall morphology	NULL	MGI:87871	MGI:5756641
Acat2	Acat2_tm1b(KOMP)Wtsi_	MGI:5548912	preweaning lethality
Acat2	Acat2_tm1b(KOMP)Wtsi_|Acat2_+_	MGI:5548912	polydactyly	NULL	MGI:87871	MGI:5767553
Acat2	Acat2_tm1b(KOMP)Wtsi_	MGI:5548912	polydactyly	NULL	MGI:87871	MGI:5756641
Ace2	Ace2_em#Yngh_	MGI:5752578	increased susceptibility to weight loss	25448263	MGI:1917258	MGI:5752581
Ace2	Ace2_tm1Hira_	MGI:3794966	increased lung weight	16505206	MGI:1917258	MGI:3804205
Ace2	Ace2_tm1Hira_	MGI:3794966	cardiac fibrosis	16505206	MGI:1917258	MGI:3804205
Ace2	Ace2_tm1Hira_	MGI:3794966	congestive heart failure	16505206	MGI:1917258	MGI:3804205
Ace2	Ace2_tm1Hira_	MGI:3794966	abnormal circulating angiotensinogen level	16505206	MGI:1917258	MGI:3804205
Ace2	Ace2_tm1Hira_	MGI:3794966	increased sensitivity to induced morbidity/mortality	16505206	MGI:1917258	MGI:3804205
Ace2	Ace2_tm1Hira_	MGI:3794966	pulmonary vascular congestion	16505206	MGI:1917258	MGI:3804205
Ace2	Ace2_em#Yngh_	MGI:5752578	increased susceptibility to induced colitis	25448263	MGI:1917258	MGI:5752581
Ace2	Ace2_tm1Hira_	MGI:3794966	increased heart weight	16505206	MGI:1917258	MGI:3804205
Ace2	Ace2_em#Yngh_	MGI:5752578	decreased colon length	25448263	MGI:1917258	MGI:5752581
Ace2	Ace2_em#Yngh_	MGI:5752578	diarrhea	25448263	MGI:1917258	MGI:5752581
Ace2	Ace2_tm1Pngr_	MGI:2661723	hypotension	12075344	MGI:1917258	MGI:2661730
Ace2	Ace2_tm1Hira_	MGI:3794966	cardiac interstitial fibrosis	16505206	MGI:1917258	MGI:3804205
Ace2	Ace2_tm1Hira_	MGI:3794966	decreased ventricle muscle contractility	16505206	MGI:1917258	MGI:3804205
Ace2	Ace2_tm1Pngr_	MGI:2661723	thin ventricular wall	12075344	MGI:1917258	MGI:2661730
Ace2	Ace2_tm1Pngr_	MGI:2661723	decreased cardiac muscle contractility	12075344	MGI:1917258	MGI:2661730
Ace2	Ace2_tm1Cof_	MGI:3665270	decreased heart rate	16878172	MGI:1917258	MGI:3688530
Ace2	Ace2_tm1Cof_	MGI:3665270	increased systemic arterial systolic blood pressure	16878172	MGI:1917258	MGI:3688530
Ace2	Ace2_tm1Cof_	MGI:3665270	increased systemic arterial systolic blood pressure	16878172	MGI:1917258	MGI:3688531
Ace2	Ace2_tm1Cof_	MGI:3665270	hypertension	16878172	MGI:1917258	MGI:3688532
Ace2	Ace2_tm1Cof_	MGI:3665270	increased circulating angiotensinogen level	16878172	MGI:1917258	MGI:3688532
Ace2	Ace2_tm1Hira_	MGI:3794966	dilated heart left ventricle	16505206	MGI:1917258	MGI:3804205
Ace2	Ace2_tm1Pngr_	MGI:2661723	decreased cardiac muscle contractility	12075344	MGI:1917258	MGI:2661729
Acp1	Acp1_tm1Lex_	MGI:5007006	increased interleukin-6 secretion	NULL	MGI:87881	MGI:5428928
Acp1	Acp1_tm1Lex_	MGI:5007006	increased fibroblast proliferation	NULL	MGI:87881	MGI:5428928
Acp1	Acp1_tm1Lex_	MGI:5007006	decreased body size	NULL	MGI:87881	MGI:5428928
Acta2	Acta2_tm1Rjs_	MGI:3665248	abnormal aorta elastic tissue morphology	11053242	MGI:87909	MGI:3691142
Acta2	Acta2_tm1Rjs_	MGI:3665248	decreased systemic arterial systolic blood pressure	11053242	MGI:87909	MGI:3691142
Acta2	Acta2_tm1Rjs_	MGI:3665248	abnormal rod electrophysiology	16723488	MGI:87909	MGI:3691143
Acta2	Acta2_tm1Rjs_	MGI:3665248	increased vascular permeability	16723488	MGI:87909	MGI:3691143
Acta2	Acta2_tm1Rjs_	MGI:3665248	abnormal aorta morphology	11053242	MGI:87909	MGI:3691142
Acta2	Acta2_tm1Rjs_	MGI:3665248	abnormal systemic arterial blood pressure	11053242	MGI:87909	MGI:3691142
Acta2	Acta2_tm1Rjs_	MGI:3665248	abnormal blood flow velocity	11053242	MGI:87909	MGI:3691142
Acta2	Acta2_tm1Rjs_	MGI:3665248	decreased vasoconstriction	11053242	MGI:87909	MGI:3691142
Acta2	Acta2_tm1Rjs_	MGI:3665248	abnormal cone electrophysiology	16723488	MGI:87909	MGI:3691143
Actc1	Actc1_tm1Jll_	MGI:2180072	abnormal sarcomere morphology	9114002	MGI:87905	MGI:2447434
Actc1	Actc1_tm1Jll_	MGI:2180072	myocardial fiber degeneration	14605248	MGI:87905	MGI:2447434
Actc1	Actc1_tm1Buck_|Actc1_+_	MGI:3029177	no abnormal phenotype detected	12835402	MGI:87905	MGI:3029178
Actc1	Actc1_tm1Jll_	MGI:2180072	delayed heart development	14605248	MGI:87905	MGI:2447434
Actc1	Actc1_tm1Jll_	MGI:2180072	lethality throughout fetal growth and development
Actc1	Actc1_tm1Jll_	MGI:2180072	decreased body size	9114002	MGI:87905	MGI:2447434
Actc1	Actc1_tm1Jll_	MGI:2180072	abnormal myocardial fiber morphology	14605248	MGI:87905	MGI:2447434
Actc1	Actc1_tm1Jll_	MGI:2180072	enlarged heart	14605248	MGI:87905	MGI:2447434
Actc1	Actc1_tm1Jll_	MGI:2180072	disorganized myocardium	NULL	MGI:87905	MGI:2447434
Actc1	Actc1_tm1Jll_	MGI:2180072	muscle degeneration	14605248	MGI:87905	MGI:2447434
Actc1	Actc1_tm1Jll_	MGI:2180072	postnatal lethality
Actc1	Actc1_tm1Jll_	MGI:2180072	increased cardiomyocyte apoptosis	14605248	MGI:87905	MGI:2447434
Acvrl1	Acvrl1_tm1Dgen_	MGI:3604490	abnormal heart morphology	22783020	MGI:1338946	MGI:3606464
Acvrl1	Acvrl1_tm1Dgen_	MGI:3604490	abnormal developmental vascular remodeling	22783020	MGI:1338946	MGI:3606464
Acvrl1	Acvrl1_tm1Dgen_	MGI:3604490	pericardial effusion	22783020	MGI:1338946	MGI:3606464
Acvrl1	Acvrl1_tm1Dgen_	MGI:3604490	abnormal dorsal aorta morphology	22783020	MGI:1338946	MGI:3606464
Acvrl1	Acvrl1_tm1Dgen_	MGI:3604490	abnormal vitelline vascular remodeling	22783020	MGI:1338946	MGI:3606464
Acvrl1	Acvrl1_tm1Dgen_	MGI:3604490	abnormal trabecula carnea morphology	22783020	MGI:1338946	MGI:3606464
Acvrl1	Acvrl1_tm1Dgen_	MGI:3604490	embryonic growth retardation	22783020	MGI:1338946	MGI:3606464
Acvrl1	Acvrl1_tm1Dgen_	MGI:3604490	abnormal vitelline vasculature morphology	22783020	MGI:1338946	MGI:3606464
Acvrl1	Acvrl1_tm1Dgen_	MGI:3604490	poor arterial differentiation	22783020	MGI:1338946	MGI:3606464
Acvrl1	Acvrl1_tm1Dgen_	MGI:3604490	enlarged heart	22783020	MGI:1338946	MGI:3606464
Acvrl1	Acvrl1_tm1Dgen_	MGI:3604490	abnormal heart layer morphology	22783020	MGI:1338946	MGI:3606464
Acvrl1	Acvrl1_tm1Dgen_	MGI:3604490	abnormal visceral yolk sac morphology	22783020	MGI:1338946	MGI:3606464
Acvrl1	Acvrl1_tm2.2Spo_	MGI:4398902	hemorrhage	17911384	MGI:1338946	MGI:4398917
Acvrl1	Acvrl1_tm1Dyl_|Acvrl1_+_	MGI:2155981	no abnormal phenotype detected	NULL	MGI:1338946	MGI:3036684
Acvrl1	Acvrl1_tm1Dyl_	MGI:2155981	embryonic lethality during organogenesis
Acvrl1	Acvrl1_tm1Dyl_	MGI:2155981	abnormal dorsal aorta morphology	12941632	MGI:1338946	MGI:3036559
Acvrl1	Acvrl1_tm1Dyl_	MGI:2155981	abnormal anterior cardinal vein morphology	12941632	MGI:1338946	MGI:3036559
Acvrl1	Acvrl1_tm1Dgen_	MGI:3604490	abnormal aorta morphology	22783020	MGI:1338946	MGI:3606464
Acvrl1	Acvrl1_+_|Acvrl1_tm1Enl_	MGI:2155980	abnormal enzyme/coenzyme activity	26398936	MGI:1338946	MGI:5698247
Acvrl1	Acvrl1_tm1Dyl_	MGI:2155981	abnormal cardinal vein morphology	12941632	MGI:1338946	MGI:3036559
Acvrl1	Acvrl1_+_|Acvrl1_tm1Enl_	MGI:2155980	dilated brain ventricles	26398936	MGI:1338946	MGI:5698247
Acvrl1	Acvrl1_+_|Acvrl1_tm1Enl_	MGI:2155980	abnormal circadian regulation of systemic arterial blood pressure	26398936	MGI:1338946	MGI:5698247
Acvrl1	Acvrl1_+_|Acvrl1_tm1Enl_	MGI:2155980	abnormal blood homeostasis	26398936	MGI:1338946	MGI:5698247
Acvrl1	Acvrl1_+_|Acvrl1_tm1Enl_	MGI:2155980	abnormal physiological response to xenobiotic	26398936	MGI:1338946	MGI:5698247
Acvrl1	Acvrl1_+_|Acvrl1_tm1Enl_	MGI:2155980	abnormal sympathetic nervous system physiology	26398936	MGI:1338946	MGI:5698247
Acvrl1	Acvrl1_tm2.1Spo_	MGI:4398901	no abnormal phenotype detected	17911384	MGI:1338946	MGI:4398916
Acvrl1	Acvrl1_+_|Acvrl1_tm1Enl_	MGI:2155980	increased circulating adrenaline level	26398936	MGI:1338946	MGI:5698247
Acvrl1	Acvrl1_tm1Dgen_	MGI:3604490	embryonic lethality during organogenesis
Acvrl1	Acvrl1_+_|Acvrl1_tm1Enl_	MGI:2155980	abnormal cholinergic neuron morphology	26398936	MGI:1338946	MGI:5698247
Acvrl1	Acvrl1_+_|Acvrl1_tm1Enl_	MGI:2155980	hypertension	26398936	MGI:1338946	MGI:5698247
Acvrl1	Acvrl1_tm2.2Spo_	MGI:4398902	embryonic lethality during organogenesis
Acvrl1	Acvrl1_tm2.2Spo_	MGI:4398902	embryonic growth retardation	17911384	MGI:1338946	MGI:4398917
Acvrl1	Acvrl1_tm1Dyl_	MGI:2155981	abnormal vitelline vasculature morphology	11062473	MGI:1338946	MGI:3036559
Acvrl1	Acvrl1_tm2.2Spo_	MGI:4398902	absent vitelline blood vessels	17911384	MGI:1338946	MGI:4398917
Acvrl1	Acvrl1_tm1Spo_|Acvrl1_tm2Spo_	MGI:2680088|MGI:4398904	no abnormal phenotype detected	17911384	MGI:1338946	MGI:4398915
Acvrl1	Acvrl1_+_|Acvrl1_tm1Enl_	MGI:2155980	increased circulating noradrenaline level	26398936	MGI:1338946	MGI:5698247
Acvrl1	Acvrl1_+_|Acvrl1_tm1Enl_	MGI:2155980	enlarged liver sinusoidal spaces	12588795	MGI:1338946	MGI:3033418
Acvrl1	Acvrl1_tm1Enl_	MGI:2155980	abnormal vascular smooth muscle morphology	10716993	MGI:1338946	MGI:3033419
Acvrl1	Acvrl1_tm1Enl_	MGI:2155980	enlarged pericardium	10716993	MGI:1338946	MGI:3033419
Acvrl1	Acvrl1_tm1Dyl_	MGI:2155981	dilated dorsal aorta	12941632	MGI:1338946	MGI:3036559
Acvrl1	Acvrl1_tm1Enl_	MGI:2155980	abnormal blood vessel morphology	10716993	MGI:1338946	MGI:3033419
Acvrl1	Acvrl1_tm1Enl_	MGI:2155980	microcephaly	10716993	MGI:1338946	MGI:3033419
Acvrl1	Acvrl1_+_|Acvrl1_tm1Enl_	MGI:2155980	telangiectases	12588795	MGI:1338946	MGI:3033418
Acvrl1	Acvrl1_tm1Enl_	MGI:2155980	abnormal vitelline vasculature morphology	10716993	MGI:1338946	MGI:3033419
Acvrl1	Acvrl1_+_|Acvrl1_tm1Enl_	MGI:2155980	gastrointestinal hemorrhage	12588795	MGI:1338946	MGI:3033418
Acvrl1	Acvrl1_tm1Enl_	MGI:2155980	abnormal myocardium layer morphology	10716993	MGI:1338946	MGI:3033419
Acvrl1	Acvrl1_+_|Acvrl1_tm1Enl_	MGI:2155980	enlarged liver	12588795	MGI:1338946	MGI:3033418
Acvrl1	Acvrl1_+_|Acvrl1_tm1Enl_	MGI:2155980	premature death	12588795	MGI:1338946	MGI:3033418
Acvrl1	Acvrl1_+_|Acvrl1_tm1Enl_	MGI:2155980	abnormal hepatobiliary system morphology	12588795	MGI:1338946	MGI:3033418
Acvrl1	Acvrl1_tm1Enl_|Acvrl1_tm1Spo_	MGI:2155980|MGI:2680088	embryonic lethality during organogenesis
Acvrl1	Acvrl1_tm1Enl_|Acvrl1_tm1Spo_	MGI:2155980|MGI:2680088	abnormal vascular development	12970115	MGI:1338946	MGI:2680090
Acvrl1	Acvrl1_tm1Spo_	MGI:2680088	embryonic lethality during organogenesis
Acvrl1	Acvrl1_tm1Dyl_	MGI:2155981	abnormal vitelline vascular remodeling	11062473	MGI:1338946	MGI:3036559
Acvrl1	Acvrl1_+_|Acvrl1_tm1Enl_	MGI:2155980	hemorrhage	12588795	MGI:1338946	MGI:3033418
Acvrl1	Acvrl1_tm1Dyl_	MGI:2155981	absent atrioventricular cushions	12941632	MGI:1338946	MGI:3036559
Acvrl1	Acvrl1_tm1Spo_	MGI:2680088	abnormal vascular development	12970115	MGI:1338946	MGI:2680089
Acvrl1	Acvrl1_tm1Dyl_	MGI:2155981	arteriovenous malformation	11062473	MGI:1338946	MGI:3036559
Acvrl1	Acvrl1_tm1Dyl_	MGI:2155981	increased vasodilation	12941632	MGI:1338946	MGI:3036559
Acvrl1	Acvrl1_tm1Enl_	MGI:2155980	abnormal angiogenesis	10716993	MGI:1338946	MGI:3033419
Acvrl1	Acvrl1_tm1Dyl_	MGI:2155981	heart hypoplasia	12941632	MGI:1338946	MGI:3036559
Acvrl1	Acvrl1_tm1Enl_	MGI:2155980	arteriovenous malformation	10716993	MGI:1338946	MGI:3033419
Acvrl1	Acvrl1_tm1Dyl_	MGI:2155981	abnormal angiogenesis	11062473	MGI:1338946	MGI:3036559
Acvrl1	Acvrl1_tm1Dyl_	MGI:2155981	embryonic growth arrest	11062473	MGI:1338946	MGI:3036559
Acvrl1	Acvrl1_tm1Enl_	MGI:2155980	abnormal endocardium morphology	10716993	MGI:1338946	MGI:3033419
Acvrl1	Acvrl1_tm1Enl_	MGI:2155980	dilated pharyngeal arch arteries	10716993	MGI:1338946	MGI:3033419
Acvrl1	Acvrl1_tm1Enl_	MGI:2155980	abnormal intersomitic vessel morphology	10716993	MGI:1338946	MGI:3033419
Acvrl1	Acvrl1_tm1Enl_	MGI:2155980	embryonic lethality during organogenesis
Acvrl1	Acvrl1_tm1Enl_	MGI:2155980	dilated vasculature	10716993	MGI:1338946	MGI:3033419
Acvrl1	Acvrl1_tm1Enl_	MGI:2155980	dilated dorsal aorta	10716993	MGI:1338946	MGI:3033419
Acvrl1	Acvrl1_tm1Dyl_	MGI:2155981	abnormal definitive hematopoiesis	NULL	MGI:1338946	MGI:3036559
Acvrl1	Acvrl1_tm1Enl_	MGI:2155980	embryonic growth retardation	10716993	MGI:1338946	MGI:3033419
Acvrl1	Acvrl1_tm1Dyl_	MGI:2155981	abnormal vascular smooth muscle morphology	11062473	MGI:1338946	MGI:3036559
Acyp2				NULL
Ada	Ada_tm1Vlr_	MGI:2155977	neonatal lethality
Ada	Ada_tm1Mw_	MGI:1857117	abnormal nucleotide metabolism	7731963	MGI:87916	MGI:2183043
Ada	Ada_tm1Vlr_	MGI:2155977	abnormal small intestine morphology	7670465	MGI:87916	MGI:2183044
Ada	Ada_tm1Vlr_	MGI:2155977	abnormal pulmonary alveolus morphology	7670465	MGI:87916	MGI:2183044
Ada	Ada_tm1Vlr_	MGI:2155977	atelectasis	7670465	MGI:87916	MGI:2183044
Ada	Ada_tm1Vlr_	MGI:2155977	hepatic necrosis	7670465	MGI:87916	MGI:2183044
Ada	Ada_tm1Vlr_	MGI:2155977	cyanosis	7670465	MGI:87916	MGI:2183044
Ada	Ada_tm1Vlr_	MGI:2155977	intrahepatic cholestasis	7670465	MGI:87916	MGI:2183044
Ada	Ada_tm1Mw_	MGI:1857117	decreased circulating total protein level	7731963	MGI:87916	MGI:2183043
Ada	Ada_tm1Mw_	MGI:1857117	abnormal dendritic cell physiology	18559975	MGI:87916	MGI:3812473
Ada	Ada_tm1Mw_	MGI:1857117	increased dendritic cell number	18559975	MGI:87916	MGI:3812473
Ada	Ada_tm1Vlr_	MGI:2155977	extramedullary hematopoiesis	7670465	MGI:87916	MGI:2183044
Ada	Ada_tm1Mw_	MGI:1857117	abnormal liver morphology	7731963	MGI:87916	MGI:2183043
Ada	Ada_tm1Mw_	MGI:1857117	neonatal lethality
Ada	Ada_tm1Mw_	MGI:1857117	priapism	18340377	MGI:87916	MGI:2168183
Ada	Ada_tm1Mw_	MGI:1857117	decreased circulating serum albumin level	7731963	MGI:87916	MGI:2183043
Ada	Ada_tm1Mw_	MGI:1857117	abnormal hepatocyte morphology	7731963	MGI:87916	MGI:2183043
Ada	Ada_tm1Mw_	MGI:1857117	small liver	7731963	MGI:87916	MGI:2183043
Ada	Ada_tm1Mw_	MGI:1857117	decreased body weight	7731963	MGI:87916	MGI:2183043
Ada	Ada_tm1Mw_	MGI:1857117	decreased hepatocyte number	7731963	MGI:87916	MGI:2183043
Ada	Ada_tm1Mw_	MGI:1857117	hepatic necrosis	7731963	MGI:87916	MGI:2183043
Ada	Ada_tm1Mw_	MGI:1857117	cyanosis	7731963	MGI:87916	MGI:2183043
Ada	Ada_tm1Mw_	MGI:1857117	decreased T cell number	7731963	MGI:87916	MGI:2183043
Ada	Ada_tm1Mw_	MGI:1857117	abnormal enzyme/coenzyme level	7731963	MGI:87916	MGI:2183043
Ada	Ada_tm1Mw_	MGI:1857117	abnormal penile erection	18340377	MGI:87916	MGI:2168183
Adam17	Adam17_tm1Imx_	MGI:1857753	neonatal lethality
Adam17	Adam17_tm1a(EUCOMM)Wtsi_	MGI:4434074	increased bone mineral content	NULL	MGI:1096335	MGI:5450127
Adam17	Adam17_tm1Rain_	MGI:5284875	decreased physiological sensitivity to xenobiotic	21628404	MGI:1096335	MGI:5284895
Adam17	Adam17_tm1Rain_	MGI:5284875	abnormal leukocyte tethering or rolling	21628404	MGI:1096335	MGI:5284895
Adam17	Adam17_tm1Imx_	MGI:1857753	decreased physiological sensitivity to xenobiotic	21628404	MGI:1096335	MGI:5284894
Adam17	Adam17_tm1.2Rain_	MGI:5478752	abnormal atrioventricular valve morphology	23354118	MGI:1096335	MGI:5478756
Adam17	Adam17_tm1Imx_	MGI:1857753	thick lung-associated mesenchyme	11254358	MGI:1096335	MGI:4947980
Adam17	Adam17_tm1.2Rain_	MGI:5478752	increased heart weight	23354118	MGI:1096335	MGI:5478756
Adam17	Adam17_tm1Imx_	MGI:1857753	abnormal branching involved in lung morphogenesis	11254358	MGI:1096335	MGI:4947980
Adam17	Adam17_tm1Imx_	MGI:1857753	pale lung	11254358	MGI:1096335	MGI:4947980
Adam17	Adam17_tm1Imx_	MGI:1857753	dilated respiratory conducting tubes	11254358	MGI:1096335	MGI:4947980
Adam17	Adam17_tm1Imx_	MGI:1857753	abnormal lung saccule morphology	11254358	MGI:1096335	MGI:4947980
Adam17	Adam17_tm1Imx_	MGI:1857753	abnormal leukocyte tethering or rolling	21628404	MGI:1096335	MGI:5284894
Adam17	Adam17_tm1Imx_	MGI:1857753	abnormal hair follicle morphology	9812885	MGI:1096335	MGI:2174923
Adam17	Adam17_tm1.2Rain_	MGI:5478752	perinatal lethality
Adam17	Adam17_tm1.2Wesh_	MGI:5571392	eyelids open at birth	24142516	MGI:1096335	MGI:5571467
Adam17	Adam17_tm1.2Wesh_	MGI:5571392	increased heart ventricle size	24142516	MGI:1096335	MGI:5571467
Adam17	Adam17_tm1.2Wesh_	MGI:5571392	neonatal lethality
Adam17	Adam17_tm1Imx_	MGI:1857753	premature death	9812885	MGI:1096335	MGI:2174923
Adam17	Adam17_tm1Imx_	MGI:1857753	abnormal embryonic tissue morphology	9812885	MGI:1096335	MGI:2174923
Adam17	Adam17_tm1Imx_	MGI:1857753	abnormal eye morphology	9812885	MGI:1096335	MGI:2174923
Adam17	Adam17_tm1Imx_	MGI:1857753	decreased body size	9812885	MGI:1096335	MGI:2174923
Adam17	Adam17_tm1Imx_	MGI:1857753	abnormal coat/hair pigmentation	9812885	MGI:1096335	MGI:2174923
Adam17	Adam17_tm1Imx_	MGI:1857753	curly vibrissae	9812885	MGI:1096335	MGI:2174923
Adam17	Adam17_tm1Imx_	MGI:1857753	failure of eyelid fusion	11254358	MGI:1096335	MGI:4947980
Adam17	Adam17_tm1.2Rain_	MGI:5478752	abnormal semilunar valve morphology	23354118	MGI:1096335	MGI:5478756
Adam17	Adam17_woe_	MGI:3625359	corneal opacity	20194968	MGI:1096335	MGI:4457887
Adam17	Adam17_tm1.2Wesh_	MGI:5571392	pulmonary hypoplasia	24142516	MGI:1096335	MGI:5571467
Adam17	Adam17_woe_	MGI:3625359	abnormal retina morphology	20194968	MGI:1096335	MGI:4457887
Adam17	Adam17_woe_	MGI:3625359	microphthalmia	20194968	MGI:1096335	MGI:4457887
Adam17	Adam17_woe_	MGI:3625359	eyelids open at birth	NULL	MGI:1096335	MGI:4457887
Adam17	Adam17_woe_	MGI:3625359	anophthalmia	20194968	MGI:1096335	MGI:4457887
Adam17	Adam17_woe_	MGI:3625359	cataract	20194968	MGI:1096335	MGI:4457887
Adam17	Adam17_woe_	MGI:3625359	abnormal heart valve morphology	20194968	MGI:1096335	MGI:4457887
Adam17	Adam17_woe_	MGI:3625359	corneal scarring	20194968	MGI:1096335	MGI:4457887
Adam17	Adam17_woe_	MGI:3625359	abnormal anterior eye segment morphology	20194968	MGI:1096335	MGI:4457887
Adam17	Adam17_woe_	MGI:3625359	dermatitis	20194968	MGI:1096335	MGI:4457887
Adam17	Adam17_woe_	MGI:3625359	waved hair	NULL	MGI:1096335	MGI:4457887
Adam17	Adam17_woe_	MGI:3625359	abnormal cornea morphology	20194968	MGI:1096335	MGI:4457887
Adam17	Adam17_tm1.2Bbl_	MGI:4354847	no abnormal phenotype detected	17709479	MGI:1096335	MGI:4354990
Adam17	Adam17_tm1.1Bbl_	MGI:3713366	postnatal lethality
Adam17	Adam17_tm1.1Bbl_	MGI:3713366	abnormal pulmonary valve morphology	17709479	MGI:1096335	MGI:3810469
Adam17	Adam17_woe_	MGI:3625359	increased incidence of corneal inflammation	20194968	MGI:1096335	MGI:4457887
Adam17	Adam17_woe_	MGI:3625359	absent Meibomian glands	20194968	MGI:1096335	MGI:4457887
Adam17	Adam17_woe_	MGI:3625359	enlarged pulmonary valve	20194968	MGI:1096335	MGI:4457887
Adam17	Adam17_woe_	MGI:3625359	thick aortic valve	20194968	MGI:1096335	MGI:4457887
Adam17	Adam17_woe_	MGI:3625359	enlarged aortic valve	20194968	MGI:1096335	MGI:4457887
Adam17	Adam17_woe_	MGI:3625359	failure of eyelid fusion	20194968	MGI:1096335	MGI:4457887
Adam17	Adam17_woe_	MGI:3625359	enlarged esophagus	16332269	MGI:1096335	MGI:4457887
Adam17	Adam17_woe_	MGI:3625359	absent Descemet membrane	20194968	MGI:1096335	MGI:4457887
Adam17	Adam17_woe_	MGI:3625359	enlarged heart	16332269	MGI:1096335	MGI:4457887
Adam17	Adam17_woe_	MGI:3625359	absent Schlemm's canal	20194968	MGI:1096335	MGI:4457887
Adam17	Adam17_tm1.1Bbl_	MGI:3713366	eyelids open at birth	17709479	MGI:1096335	MGI:3810469
Adam17	Adam17_woe_	MGI:3625359	pathological neovascularization	20194968	MGI:1096335	MGI:4457887
Adam17	Adam17_woe_	MGI:3625359	abnormal hair follicle development	20194968	MGI:1096335	MGI:4457887
Adam17	Adam17_woe_	MGI:3625359	abnormal corneal epithelium morphology	20194968	MGI:1096335	MGI:4457887
Adam17	Adam17_woe_	MGI:3625359	aphakia	20194968	MGI:1096335	MGI:4457887
Adam17	Adam17_woe_	MGI:3625359	decreased cornea thickness	20194968	MGI:1096335	MGI:4457887
Adam17	Adam17_woe_	MGI:3625359	abnormal canal of Schlemm morphology	20194968	MGI:1096335	MGI:4457887
Adam17	Adam17_woe_	MGI:3625359	absent corneal endothelium	20194968	MGI:1096335	MGI:4457887
Adam17	Adam17_tm1Imx_	MGI:1857753	enlarged heart	14499647	MGI:1096335	MGI:2174923
Adam17	Adam17_tm1Imx_	MGI:1857753	ventricular septal defect	15936750	MGI:1096335	MGI:2174923
Adam17	Adam17_tm1Imx_	MGI:1857753	failure of eyelid fusion	9812885	MGI:1096335	MGI:2174923
Adam17	Adam17_tm1Imx_	MGI:1857753	enlarged myocardial fiber	14499647	MGI:1096335	MGI:2174923
Adam17	Adam17_tm1Imx_	MGI:1857753	abnormal trabecula carnea morphology	14499647	MGI:1096335	MGI:2174923
Adam17	Adam17_tm1Imx_	MGI:1857753	abnormal fetal cardiomyocyte proliferation	14499647	MGI:1096335	MGI:2174923
Adam17	Adam17_tm1Imx_	MGI:1857753	thick ventricular wall	14499647	MGI:1096335	MGI:2174923
Adam17	Adam17_tm1.1Bbl_	MGI:3713366	abnormal aortic valve morphology	17709479	MGI:1096335	MGI:3810469
Adam17	Adam17_tm1Imx_	MGI:1857753	abnormal trophoblast layer morphology	9812885	MGI:1096335	MGI:2174923
Adam17	Adam17_tm1Imx_	MGI:1857753	perinatal lethality
Adam17	Adam17_tm1Imx_	MGI:1857753	eyelids open at birth	9812885	MGI:1096335	MGI:2174923
Adam17	Adam17_tm1Imx_	MGI:1857753	increased incidence of corneal inflammation	9812885	MGI:1096335	MGI:2174923
Adam17	Adam17_tm1Imx_	MGI:1857753	abnormal small intestine morphology	9812885	MGI:1096335	MGI:2174923
Adam17	Adam17_tm1Imx_	MGI:1857753	abnormal hair follicle orientation	9812885	MGI:1096335	MGI:2174923
Adam17	Adam17_tm1Imx_	MGI:1857753	abnormal cornea morphology	9812885	MGI:1096335	MGI:2174923
Adam17	Adam17_tm1Imx_	MGI:1857753	short vibrissae	9812885	MGI:1096335	MGI:2174923
Adam17	Adam17_tm1Imx_	MGI:1857753	increased heart weight	14499647	MGI:1096335	MGI:2174923
Adam17	Adam17_tm1Imx_	MGI:1857753	abnormal atrioventricular valve morphology	12773386	MGI:1096335	MGI:3622269
Adam17	Adam17_woe_	MGI:3625359	vacuolated lens	20194968	MGI:1096335	MGI:4457887
Adam17	Adam17_tm1Bbl_	MGI:3713365	no abnormal phenotype detected	17709479	MGI:1096335	MGI:3810468
Adam17	Adam17_tm1Ckww_	MGI:3807283	abnormal dendritic cell physiology	18762577	MGI:1096335	MGI:3807372
Adam17	Adam17_tm1Imx_	MGI:1857753	lethality throughout fetal growth and development
Adam17	Adam17_tm1Imx_	MGI:1857753	enlarged aortic valve	12773386	MGI:1096335	MGI:3622269
Adam17	Adam17_tm1Imx_	MGI:1857753	decreased fetal weight	20976179	MGI:1096335	MGI:3622269
Adam17	Adam17_tm1Imx_	MGI:1857753	thick aortic valve	15936750	MGI:1096335	MGI:2174923
Adam17	Adam17_tm1Imx_	MGI:1857753	abnormal semilunar valve morphology	12773386	MGI:1096335	MGI:3622269
Adam17	Adam17_tm1Imx_	MGI:1857753	abnormal bronchiole epithelium morphology	9812885	MGI:1096335	MGI:2174923
Adam17	Adam17_tm1Imx_	MGI:1857753	internal hemorrhage	20976179	MGI:1096335	MGI:3622269
Adam17	Adam17_tm1Imx_	MGI:1857753	abnormal blood vessel morphology	20976179	MGI:1096335	MGI:3622269
Adam17	Adam17_tm1Imx_	MGI:1857753	edema	20976179	MGI:1096335	MGI:3622269
Adam17	Adam17_tm1Imx_	MGI:1857753	decreased body length	20976179	MGI:1096335	MGI:3622269
Adam17	Adam17_tm1Imx_	MGI:1857753	abnormal conjunctival sac morphology	9812885	MGI:1096335	MGI:2174923
Adam17	Adam17_tm1Imx_	MGI:1857753	decreased spongiotrophoblast size	9812885	MGI:1096335	MGI:2174923
Adam17	Adam17_tm1.1Bbl_	MGI:3713366	abnormal tricuspid valve morphology	17709479	MGI:1096335	MGI:3810469
Adam17	Adam17_tm1Imx_	MGI:1857753	abnormal brain vasculature morphology	20976179	MGI:1096335	MGI:3622269
Adam17	Adam17_m1Btlr_	MGI:4835996	waved hair	21041656	MGI:1096335	MGI:4839913
Adam17	Adam17_tm1Imx_	MGI:1857753	respiratory distress	11254358	MGI:1096335	MGI:4947980
Adam17	Adam17_tm1Imx_	MGI:1857753	eyelids open at birth	11254358	MGI:1096335	MGI:4947980
Adam17	Adam17_tm1Imx_	MGI:1857753	respiratory failure	11254358	MGI:1096335	MGI:4947980
Adam17	Adam17_tm1Imx_	MGI:1857753	abnormal lung development	11254358	MGI:1096335	MGI:4947980
Adam17	Adam17_tm1Imx_	MGI:1857753	abnormal lung morphology	11254358	MGI:1096335	MGI:4947980
Adam17	Adam17_m1Btlr_	MGI:4835996	decreased transforming growth factor level	21041656	MGI:1096335	MGI:4839913
Adam17	Adam17_m1Btlr_	MGI:4835996	decreased survivor rate	21041656	MGI:1096335	MGI:4839913
Adam17	Adam17_tm1Imx_	MGI:1857753	abnormal lung vasculature morphology	11254358	MGI:1096335	MGI:4947980
Adam17	Adam17_m1Btlr_	MGI:4835996	increased susceptibility to induced colitis	21041656	MGI:1096335	MGI:4839913
Adam17	Adam17_tm1Imx_	MGI:1857753	cyanosis	11254358	MGI:1096335	MGI:4947980
Adam17	Adam17_m1Btlr_	MGI:4835996	weight loss	21041656	MGI:1096335	MGI:4839913
Adam17	Adam17_woe_	MGI:3625359	anterior iris synechia	20194968	MGI:1096335	MGI:4457887
Adam17	Adam17_tm1.1Srj_	MGI:4822480	abnormal platelet physiology	20644114	MGI:1096335	MGI:4839229
Adam17	Adam17_woe_	MGI:3625359	thick pulmonary valve	20194968	MGI:1096335	MGI:4457887
Adam17	Adam17_tm1.1Srj_	MGI:4822480	postnatal lethality
Adam17	Adam17_tm1.1Srj_	MGI:4822480	increased heart left ventricle size	20603312	MGI:1096335	MGI:4822555
Adam17	Adam17_tm1.1Srj_	MGI:4822480	increased susceptibility to weight loss	20603312	MGI:1096335	MGI:4822555
Adam17	Adam17_m1Btlr_	MGI:4835996	decreased circulating tumor necrosis factor level	21041656	MGI:1096335	MGI:4839913
Adam17	Adam17_tm1.1Srj_	MGI:4822480	eyelids open at birth	20603312	MGI:1096335	MGI:4822555
Adam17	Adam17_tm1Imx_	MGI:1857753	abnormal lung epithelium morphology	11254358	MGI:1096335	MGI:4947980
Adam17	Adam17_woe_	MGI:3625359	abnormal eyelid margin morphology	20194968	MGI:1096335	MGI:4457887
Adam17	Adam17_tm1Imx_|Adam17_woe_	MGI:1857753|MGI:3625359	abnormal coat/ hair morphology	20194968	MGI:1096335	MGI:4457888
Adam17	Adam17_tm1Imx_|Adam17_woe_	MGI:1857753|MGI:3625359	abnormal eye morphology	20194968	MGI:1096335	MGI:4457888
Adam17	Adam17_tm1Imx_|Adam17_woe_	MGI:1857753|MGI:3625359	eyelids open at birth	20194968	MGI:1096335	MGI:4457888
Adam17	Adam17_tm1Imx_	MGI:1857753	pulmonary hypoplasia	11254358	MGI:1096335	MGI:4947980
Adam17	Adam17_tm1.1Srj_	MGI:4822480	distorted hair follicle pattern	20603312	MGI:1096335	MGI:4822555
Adam17	Adam17_tm1Imx_	MGI:1857753	abnormal respiratory conducting tube morphology	11254358	MGI:1096335	MGI:4947980
Adam17	Adam17_tm1.1Srj_	MGI:4822480	abnormal mitral valve morphology	20603312	MGI:1096335	MGI:4822555
Adam17	Adam17_tm1.1Srj_	MGI:4822480	skin inflammation	20603312	MGI:1096335	MGI:4822555
Adam17	Adam17_tm1.1Srj_	MGI:4822480	increased sensitivity to induced morbidity/mortality	20603312	MGI:1096335	MGI:4822555
Adam17	Adam17_tm1Srj_	MGI:4822481	premature death	20603312	MGI:1096335	MGI:4822554
Adam17	Adam17_tm1.1Srj_	MGI:4822480	eye opacity	20603312	MGI:1096335	MGI:4822555
Adam17	Adam17_tm1.1Srj_	MGI:4822480	increased susceptibility to induced colitis	20603312	MGI:1096335	MGI:4822555
Adam17	Adam17_tm1.1Srj_	MGI:4822480	abnormal mammary gland duct morphology	20603312	MGI:1096335	MGI:4822555
Adam17	Adam17_tm1.1Srj_	MGI:4822480	abnormal enterocyte proliferation	20603312	MGI:1096335	MGI:4822555
Adam17	Adam17_tm1.1Srj_	MGI:4822480	abnormal chemokine level	20603312	MGI:1096335	MGI:4822555
Adam17	Adam17_tm1.1Srj_	MGI:4822480	increased interleukin-10 secretion	20603312	MGI:1096335	MGI:4822555
Adam17	Adam17_tm1.1Srj_	MGI:4822480	abnormal interleukin secretion	20603312	MGI:1096335	MGI:4822555
Adam33	Adam33_tm1.1Chch_	MGI:3664558	no abnormal phenotype detected	16943435	MGI:1341813	MGI:3664641
Adam8	Adam8_tm1Bbl_	MGI:3527133	no abnormal phenotype detected	15580619	MGI:107825	MGI:3527852
Adam8	Adam8_tm1.1Mdz_	MGI:4418309	decreased susceptibility to induced arthritis	19737139	MGI:107825	MGI:4418310
Adam8	Adam8_tm1.1Rood_	MGI:5009706	abnormal response/metabolism to endogenous compounds	20683884	MGI:107825	MGI:5009709
Adam8	Adam8_tm1.1Rood_	MGI:5009706	abnormal osteoclast differentiation	20683884	MGI:107825	MGI:5009709
Adamts1	Adamts1_tm1Mapr_	MGI:3574351	kidney cortex atrophy	14668204	MGI:109249	MGI:3574750
Adamts1	Adamts1_tm1Mapr_	MGI:3574351	decreased litter size	14668204	MGI:109249	MGI:3574750
Adamts1	Adamts1_tm1Mapr_	MGI:3574351	reduced female fertility	14668204	MGI:109249	MGI:3574750
Adamts1	Adamts1_tm1Mapr_	MGI:3574351	decreased ovulation rate	14668204	MGI:109249	MGI:3574750
Adamts1	Adamts1_tm1Mapr_	MGI:3574351	postnatal lethality
Adamts1	Adamts1_tm1Mapr_	MGI:3574351	dilated kidney calyx	14668204	MGI:109249	MGI:3574750
Adamts1	Adamts1_tm1Mapr_	MGI:3574351	abnormal kidney morphology	14668204	MGI:109249	MGI:3574750
Adamts1	Adamts1_tm1Mlia_	MGI:3609982	abnormal kidney morphology	16061471	MGI:109249	MGI:3610387
Adamts1	Adamts1_tm1Mlia_	MGI:3609982	decreased body weight	16061471	MGI:109249	MGI:3610387
Adamts1	Adamts1_tm1Mlia_	MGI:3609982	ureter obstruction	16061471	MGI:109249	MGI:3610387
Adamts1	Adamts1_tm1Mlia_	MGI:3609982	perinatal lethality
Adamts1	Adamts1_tm1Dgen_	MGI:5427602	abnormal kidney morphology	NULL	MGI:109249	MGI:5427736
Adamts1	Adamts1_tm1Dgen_	MGI:5427602	hydronephrosis	NULL	MGI:109249	MGI:5427736
Adamts1	Adamts1_tm1Hku_	MGI:2156168	kidney papillary hypoplasia	10811842	MGI:109249	MGI:2450509
Adamts1	Adamts1_tm1Dgen_	MGI:5427602	increased kidney weight	NULL	MGI:109249	MGI:5427736
Adamts1	Adamts1_tm1Mapr_	MGI:3574351	perinatal lethality
Adamts1	Adamts1_tm1Dgen_	MGI:5427602	kidney cortex atrophy	NULL	MGI:109249	MGI:5427736
Adamts1	Adamts1_tm1Dgen_	MGI:5427602	enlarged kidney	NULL	MGI:109249	MGI:5427736
Adamts1	Adamts1_tm1Hku_	MGI:2156168	dilated uterus	10811842	MGI:109249	MGI:2450509
Adamts1	Adamts1_tm1Mapr_	MGI:3574351	kidney medulla atrophy	14668204	MGI:109249	MGI:3574750
Adamts1	Adamts1_tm1Hku_	MGI:2156168	ureteropelvic junction obstruction	10811842	MGI:109249	MGI:2450509
Adamts1	Adamts1_tm1Hku_	MGI:2156168	decreased body weight	10811842	MGI:109249	MGI:2450509
Adamts1	Adamts1_tm1Hku_	MGI:2156168	impaired embryo implantation	10811842	MGI:109249	MGI:2450509
Adamts1	Adamts1_tm1Hku_	MGI:2156168	abnormal ureter morphology	10811842	MGI:109249	MGI:2450509
Adamts1	Adamts1_tm1Hku_	MGI:2156168	reduced female fertility	10811842	MGI:109249	MGI:2450509
Adamts1	Adamts1_tm1Hku_	MGI:2156168	polyuria	10811842	MGI:109249	MGI:2450509
Adamts1	Adamts1_tm1Hku_	MGI:2156168	decreased mature ovarian follicle number	10811842	MGI:109249	MGI:2450509
Adamts1	Adamts1_tm1Hku_	MGI:2156168	decreased urine potassium level	10811842	MGI:109249	MGI:2450509
Adamts1	Adamts1_tm1Hku_	MGI:2156168	abnormal kidney corticomedullary boundary morphology	10811842	MGI:109249	MGI:2450509
Adamts1	Adamts1_tm1Hku_	MGI:2156168	abnormal adrenal medulla morphology	10811842	MGI:109249	MGI:2450509
Adamts1	Adamts1_tm1Hku_	MGI:2156168	uterus cysts	10811842	MGI:109249	MGI:2450509
Adamts1	Adamts1_tm1Hku_	MGI:2156168	abnormal ureteropelvic junction morphology	10811842	MGI:109249	MGI:2450509
Adamts1	Adamts1_tm1Hku_	MGI:2156168	decreased total body fat amount	10811842	MGI:109249	MGI:2450509
Adamts1	Adamts1_tm1Hku_	MGI:2156168	decreased urine chloride ion level	10811842	MGI:109249	MGI:2450509
Adamts1	Adamts1_tm1Hku_	MGI:2156168	absent kidney papilla	10811842	MGI:109249	MGI:2450509
Adamts1	Adamts1_tm1Hku_	MGI:2156168	dilated kidney calyx	10811842	MGI:109249	MGI:2450509
Adamts1	Adamts1_tm1Hku_	MGI:2156168	decreased urine sodium level	10811842	MGI:109249	MGI:2450509
Adamts1	Adamts1_tm1Hku_	MGI:2156168	decreased litter size	10811842	MGI:109249	MGI:2450509
Adamts13	Adamts13_tm1Dgi_	MGI:3605825	thrombocytopenia	16200209	MGI:2685556	MGI:3606957
Adamts13	Adamts13_tm1Myta_	MGI:3763820	abnormal platelet activation	16368888	MGI:2685556	MGI:3763821
Adamts13	Adamts13_tm1Dgi_	MGI:3605825	abnormal circulating protein level	16200209	MGI:2685556	MGI:3606957
Adamts13	Adamts13_tm1Dgi_	MGI:3605825	abnormal blood coagulation	18083848	MGI:2685556	MGI:4834629
Adamts13	Adamts13_tm1Dgi_	MGI:3605825	no abnormal phenotype detected	16200209	MGI:2685556	MGI:3606955
Adamts13	Adamts13_tm1Myta_	MGI:3763820	thrombosis	16368888	MGI:2685556	MGI:3763821
Adamts13	Adamts13_tm1Myta_	MGI:3763820	abnormal blood coagulation	16368888	MGI:2685556	MGI:3763821
Adamts13	Adamts13_s_	MGI:3579136	thrombosis	19109562	MGI:2685556	MGI:4941796
Adamts13	Adamts13_tm1Dgi_	MGI:3605825	abnormal platelet physiology	16200209	MGI:2685556	MGI:3606957
Adamts13	Adamts13_tm1Dgi_	MGI:3605825	thrombosis	16200209	MGI:2685556	MGI:3606957
Adamts13	Adamts13_tm1Dgi_	MGI:3605825	abnormal erythrocyte morphology	16200209	MGI:2685556	MGI:3606957
Adamts13	Adamts13_tm1Dgi_	MGI:3605825	increased susceptibility to bacterial infection	16200209	MGI:2685556	MGI:3606957
Adamts13	Adamts13_tm1Dgi_	MGI:3605825	premature death	16200209	MGI:2685556	MGI:3606957
Adamts13	Adamts13_tm2Dgi_	MGI:3708852	no abnormal phenotype detected	16200209	MGI:2685556	MGI:3708874
Adamtsl1				NULL
Add1	Add1_tm1Llp_	MGI:3799499	spherocytosis	18723693	MGI:87918	MGI:3807202
Add1	Add1_tm1Llp_	MGI:3799499	non-obstructive hydrocephaly	18723693	MGI:87918	MGI:3807202
Add1	Add1_tm1Llp_	MGI:3799499	decreased mean platelet volume	18723693	MGI:87918	MGI:3807202
Add1	Add1_tm1Llp_	MGI:3799499	increased hemoglobin concentration distribution width	18723693	MGI:87918	MGI:3807202
Add1	Add1_tm1Llp_	MGI:3799499	increased mean corpuscular hemoglobin concentration	18723693	MGI:87918	MGI:3807202
Add1	Add1_tm1Llp_	MGI:3799499	decreased mean corpuscular hemoglobin	18723693	MGI:87918	MGI:3807202
Add1	Add1_tm1Llp_	MGI:3799499	thrombocytosis	18723693	MGI:87918	MGI:3807202
Add1	Add1_tm1Llp_	MGI:3799499	prenatal lethality
Add1	Add1_tm1Llp_	MGI:3799499	decreased mean corpuscular volume	18723693	MGI:87918	MGI:3807202
Add1	Add1_tm1Llp_	MGI:3799499	abnormal erythrocyte morphology	18723693	MGI:87918	MGI:3807202
Add1	Add1_tm1Llp_	MGI:3799499	hemolytic anemia	18723693	MGI:87918	MGI:3807202
Add1	Add1_tm1Llp_	MGI:3799499	decreased body weight	18723693	MGI:87918	MGI:3807202
Add1	Add1_tm1Llp_	MGI:3799499	decreased body size	18723693	MGI:87918	MGI:3807202
Add1	Add1_tm1Llp_	MGI:3799499	reticulocytosis	18723693	MGI:87918	MGI:3807202
Add1	Add1_tm1Llp_	MGI:3799499	decreased hematocrit	18723693	MGI:87918	MGI:3807202
Adh1	Adh1_tm1Gdu_	MGI:2180100	abnormal ethanol metabolism	10358022	MGI:87921	MGI:2447865
Adh1	Adh1_tm2Gdu_	MGI:2180099	abnormal retinol metabolism	11836246	MGI:87921	MGI:3845828
Adh1	Adh1_tm2Gdu_	MGI:2180099	increased sensitivity to induced morbidity/mortality	11836246	MGI:87921	MGI:3845828
Adh1	Adh1_tm2Gdu_	MGI:2180099	weight loss	11836246	MGI:87921	MGI:3845828
Adh1	Adh1_tm1Gdu_	MGI:2180100	abnormal retinol metabolism	NULL	MGI:87921	MGI:2447865
Adipoq	Adipoq_tm1Chan_	MGI:2388007	increased body weight	18463233	MGI:106675	MGI:3841225
Adipoq	Adipoq_tm1Chan_	MGI:2388007	abnormal skeletal muscle fiber morphology	18463233	MGI:106675	MGI:3841225
Adipoq	Adipoq_tm1Pesch_	MGI:3623488	maternal effect	25590242	MGI:106675	MGI:5620310
Adipoq	Adipoq_tm1Ish_	MGI:2387344	abnormal hormone level	23684624	MGI:106675	MGI:2387345
Adipoq	Adipoq_tm1Ish_	MGI:2387344	abnormal energy homeostasis	23684624	MGI:106675	MGI:2387345
Adipoq	Adipoq_tm1Ish_	MGI:2387344	abnormal skeleton morphology	23684624	MGI:106675	MGI:2387345
Adipoq	Adipoq_tm1Ish_	MGI:2387344	abnormal white adipose tissue morphology	23684624	MGI:106675	MGI:2387345
Adipoq	Adipoq_tm1Ish_	MGI:2387344	increased circulating glucose level	15907819	MGI:106675	MGI:2387345
Adipoq	Adipoq_tm1Ish_	MGI:2387344	increased bone mass	23684624	MGI:106675	MGI:2387345
Adipoq	Adipoq_tm1Ish_	MGI:2387344	decreased ventricle muscle contractility	15907819	MGI:106675	MGI:2387345
Adipoq	Adipoq_tm1Ish_	MGI:2387344	increased susceptibility to diet-induced obesity	12860835	MGI:106675	MGI:2387345
Adipoq	Adipoq_tm1Ish_	MGI:2387344	decreased insulin secretion	23684624	MGI:106675	MGI:2387345
Adipoq	Adipoq_tm1Ish_	MGI:2387344	congestive heart failure	15907819	MGI:106675	MGI:2387345
Adipoq	Adipoq_tm1Ish_	MGI:2387344	increased systemic arterial systolic blood pressure	12860835	MGI:106675	MGI:2387345
Adipoq	Adipoq_tm1Ish_	MGI:2387344	oxidative stress	23684624	MGI:106675	MGI:2387345
Adipoq	Adipoq_tm1Ish_	MGI:2387344	abnormal urine homeostasis	23684624	MGI:106675	MGI:2387345
Adipoq	Adipoq_tm1Ish_	MGI:2387344	abnormal gas homeostasis	23684624	MGI:106675	MGI:2387345
Adipoq	Adipoq_tm1Ish_	MGI:2387344	cardiac hypertrophy	15907819	MGI:106675	MGI:2387345
Adipoq	Adipoq_tm1Ish_	MGI:2387344	abnormal adrenaline level	23684624	MGI:106675	MGI:2387345
Adipoq	Adipoq_tm1Ish_	MGI:2387344	abnormal noradrenaline level	23684624	MGI:106675	MGI:2387345
Adipoq	Adipoq_tm1Ish_	MGI:2387344	decreased bone mass	23684624	MGI:106675	MGI:2387345
Adipoq	Adipoq_tm1Ish_	MGI:2387344	increased bone strength	23684624	MGI:106675	MGI:2387345
Adipoq	Adipoq_tm1Ish_	MGI:2387344	increased compact bone thickness	23684624	MGI:106675	MGI:2387345
Adipoq	Adipoq_tm1Ish_	MGI:2387344	abnormal vascular wound healing	12138120	MGI:106675	MGI:2387345
Adipoq	Adipoq_tm1Ish_	MGI:2387344	increased energy expenditure	23684624	MGI:106675	MGI:2387345
Adipoq	Adipoq_tm1Ish_	MGI:2387344	increased adiponectin level	23684624	MGI:106675	MGI:2387345
Adipoq	Adipoq_tm1Ish_	MGI:2387344	abnormal osteoclast morphology	23684624	MGI:106675	MGI:2387345
Adipoq	Adipoq_tm1Ish_	MGI:2387344	increased osteoblast cell number	23684624	MGI:106675	MGI:2387345
Adipoq	Adipoq_tm1Ish_	MGI:2387344	decreased osteoblast cell number	23684624	MGI:106675	MGI:2387345
Adipoq	Adipoq_tm1Ish_	MGI:2387344	decreased total fat pad weight	23684624	MGI:106675	MGI:2387345
Adipoq	Adipoq_tm1Ish_	MGI:2387344	pulmonary edema	15907819	MGI:106675	MGI:2387345
Adipoq	Adipoq_tm1Ish_	MGI:2387344	hyperglycemia	NULL	MGI:106675	MGI:2387345
Adipoq	Adipoq_tm1Tka_	MGI:2384094	increased circulating triglyceride level	12032136	MGI:106675	MGI:2387162
Adipoq	Adipoq_tm1Tka_	MGI:2384094	impaired glucose tolerance	12032136	MGI:106675	MGI:2387162
Adipoq	Adipoq_tm1Tka_	MGI:2384094	insulin resistance	12032136	MGI:106675	MGI:2387162
Adipoq	Adipoq_tm1Tka_	MGI:2384094	abnormal vascular wound healing	12032136	MGI:106675	MGI:2387162
Adipoq	Adipoq_+_|Adipoq_tm1Tka_	MGI:2384094	impaired glucose tolerance	12032136	MGI:106675	MGI:2387163
Adipoq	Adipoq_+_|Adipoq_tm1Tka_	MGI:2384094	insulin resistance	12032136	MGI:106675	MGI:2387163
Adipoq	Adipoq_tm1Ish_	MGI:2387344	abnormal skeleton physiology	23684624	MGI:106675	MGI:2387345
Adipoq	Adipoq_tm1Ish_	MGI:2387344	abnormal cardiovascular system physiology	15907819	MGI:106675	MGI:2387345
Adipoq	Adipoq_tm1Ish_	MGI:2387344	abnormal abdominal fat pad morphology	23684624	MGI:106675	MGI:2387345
Adipoq	Adipoq_tm1Ish_	MGI:2387344	abnormal cardiovascular system morphology	15907819	MGI:106675	MGI:2387345
Adipoq	Adipoq_tm1Ish_	MGI:2387344	abnormal glucose homeostasis	23684624	MGI:106675	MGI:2387345
Adipoq	Adipoq_tm1Ish_	MGI:2387344	decreased body weight	23684624	MGI:106675	MGI:2387345
Adipoq	Adipoq_tm1Ish_	MGI:2387344	decreased systemic arterial blood pressure	23684624	MGI:106675	MGI:2387345
Adipoq	Adipoq_tm1Ish_	MGI:2387344	abnormal lipid level	12068289	MGI:106675	MGI:2387345
Adipoq	Adipoq_tm1Ish_	MGI:2387344	vascular restenosis	12138120	MGI:106675	MGI:2387345
Adipoq	Adipoq_tm1Ish_	MGI:2387344	increased circulating insulin level	12068289	MGI:106675	MGI:2387345
Adipoq	Adipoq_tm1Ish_	MGI:2387344	increased bone mineral density	23684624	MGI:106675	MGI:2387345
Adipoq	Adipoq_tm1Ish_	MGI:2387344	decreased bone mineral density	23684624	MGI:106675	MGI:2387345
Adipoq	Adipoq_tm1Ish_	MGI:2387344	abnormal osteoblast physiology	23684624	MGI:106675	MGI:2387345
Adipoq	Adipoq_tm1Ish_	MGI:2387344	increased circulating free fatty acid level	12068289	MGI:106675	MGI:2387345
Adipoq	Adipoq_tm1Ish_	MGI:2387344	hemorrhage	15907819	MGI:106675	MGI:2387345
Adipoq	Adipoq_tm1Ish_	MGI:2387344	dilated heart left ventricle	15907819	MGI:106675	MGI:2387345
Adipoq	Adipoq_tm1Ish_	MGI:2387344	impaired glucose tolerance	23684624	MGI:106675	MGI:2387345
Adipoq	Adipoq_tm1Ish_	MGI:2387344	increased oxygen consumption	23684624	MGI:106675	MGI:2387345
Adipoq	Adipoq_tm1Ish_	MGI:2387344	insulin resistance	12068289	MGI:106675	MGI:2387345
Adipoq	Adipoq_tm1Ish_	MGI:2387344	decreased heart rate	23684624	MGI:106675	MGI:2387345
Adipoq	Adipoq_tm1Ish_	MGI:2387344	increased sensitivity to induced morbidity/mortality	15907819	MGI:106675	MGI:2387345
Adipoq	Adipoq_tm1Ish_	MGI:2387344	abnormal vasodilation	12860835	MGI:106675	MGI:2387345
Adipoq	Adipoq_tm1Chan_|Adipoq_+_	MGI:2388007	increased leukocyte cell number	17549259	MGI:106675	MGI:3841211
Adipoq	Adipoq_tm1Far_	MGI:3663753	increased total body fat amount	16595853	MGI:106675	MGI:3664725
Adipoq	Adipoq_tm1Chan_	MGI:2388007	abnormal leukocyte physiology	17549259	MGI:106675	MGI:3841199
Adipoq	Adipoq_tm1Chan_	MGI:2388007	increased leukocyte cell number	17549259	MGI:106675	MGI:3841199
Adipoq	Adipoq_tm1Chan_	MGI:2388007	abnormal nitric oxide homeostasis	17549259	MGI:106675	MGI:3841199
Adipoq	Adipoq_tm1Chan_	MGI:2388007	decreased adiponectin level	17549259	MGI:106675	MGI:3841199
Adipoq	Adipoq_tm1Chan_	MGI:2388007	decreased fatty acid beta-oxidation	12151381	MGI:106675	MGI:3841199
Adipoq	Adipoq_tm1Far_	MGI:3663753	increased liver triglyceride level	16595853	MGI:106675	MGI:3664725
Adipoq	Adipoq_tm1Chan_|Adipoq_+_	MGI:2388007	abnormal leukocyte physiology	17549259	MGI:106675	MGI:3841211
Adipoq	Adipoq_tm1Chan_|Adipoq_+_	MGI:2388007	decreased adiponectin level	17549259	MGI:106675	MGI:3841211
Adipoq	Adipoq_tm1Chan_	MGI:2388007	abnormal lipid homeostasis	18463233	MGI:106675	MGI:3841225
Adipoq	Adipoq_tm1Chan_|Adipoq_+_	MGI:2388007	increased vascular endothelial cell adhesion	17549259	MGI:106675	MGI:3841211
Adipoq	Adipoq_tm1Ish_	MGI:2387344	increased carbon dioxide production	23684624	MGI:106675	MGI:2387345
Adipoq	Adipoq_tm1Chan_	MGI:2388007	albuminuria	18431508	MGI:106675	MGI:3841221
Adipoq	Adipoq_tm1Chan_	MGI:2388007	oxidative stress	18431508	MGI:106675	MGI:3841221
Adipoq	Adipoq_tm1Chan_	MGI:2388007	fused podocyte foot processes	18431508	MGI:106675	MGI:3841221
Adipoq	Adipoq_tm1Chan_	MGI:2388007	increased vascular endothelial cell adhesion	17549259	MGI:106675	MGI:3841199
Adipoq	Adipoq_tm1Ish_	MGI:2387344	decreased trabecular bone volume	23684624	MGI:106675	MGI:2387345
Adipoq	Adipoq_tm1Far_	MGI:3663753	increased circulating glucose level	16595853	MGI:106675	MGI:3664725
Adipoq	Adipoq_tm1Ish_	MGI:2387344	decreased bone trabecula number	23684624	MGI:106675	MGI:2387345
Adipoq	Adipoq_tm1Ish_	MGI:2387344	increased trabecular bone volume	23684624	MGI:106675	MGI:2387345
Adipoq	Adipoq_tm1Ish_	MGI:2387344	abnormal circulating osteocalcin level	23684624	MGI:106675	MGI:2387345
Adipoq	Adipoq_tm1Ish_	MGI:2387344	decreased food intake	23684624	MGI:106675	MGI:2387345
Adipoq	Adipoq_tm1Ish_	MGI:2387344	pulmonary vascular congestion	15907819	MGI:106675	MGI:2387345
Adipoq	Adipoq_tm1Ish_	MGI:2387344	increased bone ossification	23684624	MGI:106675	MGI:2387345
Adipoq	Adipoq_tm1Pesch_	MGI:3623488	impaired glucose tolerance	16326714	MGI:106675	MGI:3623746
Adipoq	Adipoq_tm1Pesch_	MGI:3623488	abnormal gluconeogenesis	16326714	MGI:106675	MGI:3623746
Adipoq	Adipoq_tm1Far_	MGI:3663753	impaired glucose tolerance	16595853	MGI:106675	MGI:3664724
Adipoq	Adipoq_tm1Far_	MGI:3663753	increased body weight	16595853	MGI:106675	MGI:3664725
Adipoq	Adipoq_tm1Far_	MGI:3663753	hepatic steatosis	16595853	MGI:106675	MGI:3664725
Adipoq	Adipoq_tm1Far_	MGI:3663753	impaired glucose tolerance	16595853	MGI:106675	MGI:3664725
Adipoq	Adipoq_tm1Ish_	MGI:2387344	decreased bone ossification	23684624	MGI:106675	MGI:2387345
Adipoq	Adipoq_tm1Far_	MGI:3663753	increased percent body fat/body weight	16595853	MGI:106675	MGI:3664725
Adipor1	Adipor1_tm1Tka_	MGI:3698268	abnormal glucose homeostasis	17268472	MGI:1919924	MGI:3698982
Adipor1	Adipor1_tm1Dgen_	MGI:3604517	increased brown adipose tissue amount	17327425	MGI:1919924	MGI:3713860
Adipor1	Adipor1_tm1Dgen_	MGI:3604517	abnormal lipid homeostasis	17327425	MGI:1919924	MGI:3713860
Adipor1	Adipor1_tm1Tka_	MGI:3698268	abnormal enzyme/coenzyme activity	17268472	MGI:1919924	MGI:3698982
Adipor1	Adipor1_tm1Tka_	MGI:3698268	increased circulating glucose level	17268472	MGI:1919924	MGI:3698982
Adipor1	Adipor1_tm1Tka_	MGI:3698268	insulin resistance	17268472	MGI:1919924	MGI:3698982
Adipor1	Adipor1_tm1Tka_	MGI:3698268	impaired glucose tolerance	17268472	MGI:1919924	MGI:3698982
Adipor1	Adipor1_tm1Dgen_	MGI:3604517	no abnormal phenotype detected	NULL	MGI:1919924	MGI:3606562
Adipor1	Adipor1_tm1Tka_	MGI:3698268	hyperglycemia	17268472	MGI:1919924	MGI:3698982
Adipor1	Adipor1_tm1Dgen_	MGI:3604517	increased white adipose tissue amount	17327425	MGI:1919924	MGI:3713860
Adipor1	Adipor1_tm1b(EUCOMM)Hmgu_	MGI:5692722	abnormal retina morphology	NULL	MGI:1919924	MGI:5756661
Adipor1	Adipor1_tm1Tka_	MGI:3698268	increased circulating insulin level	17268472	MGI:1919924	MGI:3698982
Adipor1	Adipor1_tm1Dgen_	MGI:3604517	hypoactivity	17327425	MGI:1919924	MGI:3713860
Adipor1	Adipor1_tm1Dgen_	MGI:3604517	increased circulating cholesterol level	17327425	MGI:1919924	MGI:3713860
Adipor1	Adipor1_tm1Dgen_	MGI:3604517	impaired glucose tolerance	17327425	MGI:1919924	MGI:3713860
Adipor1	Adipor1_tm1Dgen_	MGI:3604517	increased percent body fat/body weight	17327425	MGI:1919924	MGI:3713860
Adipor1	Adipor1_tm1Dgen_	MGI:3604517	increased susceptibility to weight gain	17327425	MGI:1919924	MGI:3713860
Adipor1	Adipor1_tm1Dgen_	MGI:3604517	increased circulating leptin level	17327425	MGI:1919924	MGI:3713860
Adipor1	Adipor1_tm1b(EUCOMM)Hmgu_	MGI:5692722	decreased circulating chloride level	NULL	MGI:1919924	MGI:5756661
Adipor1	Adipor1_tm1Dgen_	MGI:3604517	increased liver triglyceride level	17327425	MGI:1919924	MGI:3713860
Adipor1	Adipor1_tm1b(EUCOMM)Hmgu_	MGI:5692722	decreased circulating calcium level	NULL	MGI:1919924	MGI:5756661
Adipor1	Adipor1_tm1b(EUCOMM)Hmgu_	MGI:5692722	increased circulating phosphate level	NULL	MGI:1919924	MGI:5756661
Adipor1	Adipor1_tm1b(EUCOMM)Hmgu_	MGI:5692722	increased circulating HDL cholesterol level	NULL	MGI:1919924	MGI:5756661
Adipor1	Adipor1_tm1b(EUCOMM)Hmgu_	MGI:5692722	increased circulating cholesterol level	NULL	MGI:1919924	MGI:5756661
Adipor1	Adipor1_tm1b(EUCOMM)Hmgu_	MGI:5692722	increased circulating creatinine level	NULL	MGI:1919924	MGI:5756661
Adipor1	Adipor1_tm1Dgen_	MGI:3604517	decreased energy expenditure	17327425	MGI:1919924	MGI:3713860
Adipor2	Adipor2_tm1Tka_	MGI:3698269	insulin resistance	17268472	MGI:93830	MGI:3698984
Adipor2	Adipor2_tm1Dgen_	MGI:3604502	hyperactivity	17327425	MGI:93830	MGI:3713861
Adipor2	Adipor2_tm1Dgen_	MGI:3604502	seminiferous tubule degeneration	NULL	MGI:93830	MGI:3606564
Adipor2	Adipor2_tm1Dgen_	MGI:3604502	decreased lean body mass	17327425	MGI:93830	MGI:3713861
Adipor2	Adipor2_tm1Dgen_	MGI:3604502	abnormal hormone level	17327425	MGI:93830	MGI:3713861
Adipor2	Adipor2_tm1Dgen_	MGI:3604502	decreased susceptibility to diet-induced obesity	17327425	MGI:93830	MGI:3713861
Adipor2	Adipor2_tm1Dgen_	MGI:3604502	decreased percent body fat/body weight	17327425	MGI:93830	MGI:3713861
Adipor2	Adipor2_tm1Dgen_	MGI:3604502	improved glucose tolerance	17327425	MGI:93830	MGI:3713861
Adipor2	Adipor2_tm1Dgen_	MGI:3604502	decreased circulating cholesterol level	17327425	MGI:93830	MGI:3713861
Adipor2	Adipor2_tm1Dgen_	MGI:3604502	decreased circulating insulin level	17327425	MGI:93830	MGI:3713861
Adipor2	Adipor2_tm1Dgen_	MGI:3604502	increased energy expenditure	17327425	MGI:93830	MGI:3713861
Adipor2	Adipor2_tm1Dgen_	MGI:3604502	decreased circulating HDL cholesterol level	17327425	MGI:93830	MGI:3713861
Adipor2	Adipor2_tm1Dgen_	MGI:3604502	increased adiponectin level	17327425	MGI:93830	MGI:3713861
Adipor2	Adipor2_tm1Dgen_	MGI:3604502	abnormal abdominal fat pad morphology	17327425	MGI:93830	MGI:3713861
Adipor2	Adipor2_tm1Tka_	MGI:3698269	impaired glucose tolerance	17268472	MGI:93830	MGI:3698984
Adipor2	Adipor2_tm1Tka_	MGI:3698269	increased circulating insulin level	17268472	MGI:93830	MGI:3698984
Adipor2	Adipor2_tm1Dgen_	MGI:3604502	abnormal lipid homeostasis	17327425	MGI:93830	MGI:3713861
Adipor2	Adipor2_tm1Tka_	MGI:3698269	hyperglycemia	17268472	MGI:93830	MGI:3698984
Adipor2	Adipor2_tm1Dgen_	MGI:3604502	decreased epididymis weight	NULL	MGI:93830	MGI:3606564
Adipor2	Adipor2_tm1Dgen_	MGI:3604502	decreased testis weight	NULL	MGI:93830	MGI:3606564
Adipor2	Adipor2_tm1Dgen_	MGI:3604502	oligozoospermia	NULL	MGI:93830	MGI:3606564
Adipor2	Adipor2_tm1Dgen_	MGI:3604502	increased brain weight	17327425	MGI:93830	MGI:3713861
Adipor2	Adipor2_tm2Dgen_	MGI:3770154	decreased circulating HDL cholesterol level	17068142	MGI:93830	MGI:3770157
Adipor2	Adipor2_tm1Dgen_	MGI:3604502	abnormal spermatogenesis	NULL	MGI:93830	MGI:3606564
Adipor2	Adipor2_tm2Dgen_	MGI:3770154	increased adiponectin level	17068142	MGI:93830	MGI:3770157
Adipor2	Adipor2_tm2Dgen_	MGI:3770154	decreased pancreatic beta cell number	17068142	MGI:93830	MGI:3770157
Adipor2	Adipor2_tm2Dgen_	MGI:3770154	decreased susceptibility to diet-induced obesity	17068142	MGI:93830	MGI:3770157
Adipor2	Adipor2_tm2Dgen_	MGI:3770154	increased circulating glucose level	17068142	MGI:93830	MGI:3770157
Adipor2	Adipor2_tm2Dgen_	MGI:3770154	decreased circulating cholesterol level	17068142	MGI:93830	MGI:3770157
Adipor2	Adipor2_tm2Dgen_	MGI:3770154	decreased circulating VLDL cholesterol level	17068142	MGI:93830	MGI:3770157
Adipor2	Adipor2_tm2Dgen_	MGI:3770154	decreased circulating insulin level	17068142	MGI:93830	MGI:3770157
Adipor2	Adipor2_tm1Dgen_	MGI:3604502	decreased testis weight	17327425	MGI:93830	MGI:3713861
Adipor2	Adipor2_tm2Dgen_	MGI:3770154	decreased circulating LDL cholesterol level	17068142	MGI:93830	MGI:3770157
Adipor2	Adipor2_tm1Tka_	MGI:3698269	abnormal glucose homeostasis	17268472	MGI:93830	MGI:3698984
Adipor2	Adipor2_tm2Dgen_	MGI:3770154	abnormal glucose homeostasis	17068142	MGI:93830	MGI:3770157
Adipor2	Adipor2_tm1Dgen_	MGI:3604502	decreased brown adipose tissue mass	17327425	MGI:93830	MGI:3713861
Adipor2	Adipor2_tm1Dgen_	MGI:3604502	increased food intake	17327425	MGI:93830	MGI:3713861
Adipor2	Adipor2_tm1Dgen_	MGI:3604502	decreased liver triglyceride level	17327425	MGI:93830	MGI:3713861
Adipor2	Adipor2_tm1Dgen_	MGI:3604502	decreased renal fat pad weight	17327425	MGI:93830	MGI:3713861
Adipor2	Adipor2_tm1Dgen_	MGI:3604502	decreased gonadal fat pad weight	17327425	MGI:93830	MGI:3713861
Adipor2	Adipor2_tm1Dgen_	MGI:3604502	decreased fat cell size	17327425	MGI:93830	MGI:3713861
Adipor2	Adipor2_tm1Dgen_	MGI:3604502	abnormal brown fat cell morphology	17327425	MGI:93830	MGI:3713861
Adipor2	Adipor2_tm2Dgen_	MGI:3770154	decreased circulating triglyceride level	17068142	MGI:93830	MGI:3770157
Adm	Adm_tm1Hku_	MGI:3043324	embryonic lethality during organogenesis
Adm	Adm_tm1Hku_|Adm_+_	MGI:3043324	decreased creatinine clearance	14620929	MGI:108058	MGI:3043339
Adm	Adm_tm1Hku_|Adm_+_	MGI:3043324	thick ventricular wall	14620929	MGI:108058	MGI:3043339
Adm	Adm_tm1Hku_|Adm_+_	MGI:3043324	increased systemic arterial blood pressure	11602502	MGI:108058	MGI:3043339
Adm	Adm_tm1Hku_|Adm_+_	MGI:3043324	cardiac hypertrophy	14620929	MGI:108058	MGI:3043339
Adm	Adm_tm1Hku_|Adm_+_	MGI:3043324	glomerulosclerosis	14620929	MGI:108058	MGI:3043339
Adm	Adm_tm1Hku_	MGI:3043324	umbilical vein stenosis	11602502	MGI:108058	MGI:3043336
Adm	Adm_tm1Hku_|Adm_+_	MGI:3043324	decreased ventricle muscle contractility	14620929	MGI:108058	MGI:3043339
Adm	Adm_tm1Hku_	MGI:3043324	skin hemorrhage	11602502	MGI:108058	MGI:3043336
Adm	Adm_tm1Tfjt_|Adm_+_	MGI:3609557	abnormal coronary artery morphology	11772884	MGI:108058	MGI:3611560
Adm	Adm_tm1Hku_	MGI:3043324	abnormal liver vasculature morphology	11602502	MGI:108058	MGI:3043336
Adm	Adm_tm1Hku_	MGI:3043324	umbilical artery stenosis	11602502	MGI:108058	MGI:3043336
Adm	Adm_tm1Hku_|Adm_+_	MGI:3043324	decreased fluid intake	14620929	MGI:108058	MGI:3043339
Adm	Adm_tm1Hku_	MGI:3043324	decreased placenta weight	11602502	MGI:108058	MGI:3043336
Adm	Adm_tm1Tfjt_|Adm_+_	MGI:3609557	oxidative stress	11772884	MGI:108058	MGI:3611560
Adm	Adm_tm1Hku_|Adm_+_	MGI:3043324	oliguria	14620929	MGI:108058	MGI:3043339
Adm	Adm_tm1Unc_	MGI:2176598	abnormal lymph organ development	18097475	MGI:108058	MGI:3772944
Adm	Adm_tm1Unc_	MGI:2176598	edema	18097475	MGI:108058	MGI:3772944
Adm	Adm_tm1Unc_	MGI:2176598	lymphedema	18097475	MGI:108058	MGI:3772944
Adm	Adm_tm1Unc_	MGI:2176598	lethality throughout fetal growth and development
Adm	Adm_tm1.1Mtnz_	MGI:3811634	prenatal lethality
Adm	Adm_tm1Kmca_	MGI:5517672	increased uterine NK cell number	23635772	MGI:108058	MGI:5517679
Adm	Adm_tm1Unc_	MGI:2176598	abnormal visceral yolk sac morphology	11149956	MGI:108058	MGI:2176599
Adm	Adm_tm1Tfjt_|Adm_+_	MGI:3609557	vascular inflammation	11772884	MGI:108058	MGI:3611560
Adm	Adm_tm1Unc_	MGI:2176598	decreased uterine NK cell number	23635772	MGI:108058	MGI:2176599
Adm	Adm_tm1Tfjt_	MGI:3609557	preweaning lethality
Adm	Adm_tm1Hku_	MGI:3043324	liver hemorrhage	11602502	MGI:108058	MGI:3043336
Adm	Adm_tm1Unc_	MGI:2176598	abnormal artery morphology	11149956	MGI:108058	MGI:2176599
Adm	Adm_tm1Unc_	MGI:2176598	abnormal myocardial trabeculae morphology	11149956	MGI:108058	MGI:2176599
Adm	Adm_tm1Unc_	MGI:2176598	disorganized myocardium	11149956	MGI:108058	MGI:2176599
Adm	Adm_tm1Unc_	MGI:2176598	small heart	11149956	MGI:108058	MGI:2176599
Adm	Adm_tm1Unc_	MGI:2176598	abnormal placenta labyrinth morphology	23635772	MGI:108058	MGI:2176599
Adm	Adm_tm1Unc_	MGI:2176598	abnormal heart left ventricle morphology	11149956	MGI:108058	MGI:2176599
Adm	Adm_tm1Unc_	MGI:2176598	increased placenta apoptosis	23635772	MGI:108058	MGI:2176599
Adm	Adm_tm1Unc_	MGI:2176598	lethality throughout fetal growth and development
Adm	Adm_tm1Unc_	MGI:2176598	hydrops fetalis	NULL	MGI:108058	MGI:2176599
Adm	Adm_tm1Hku_	MGI:3043324	pericardial effusion	11602502	MGI:108058	MGI:3043336
Adm	Adm_tm1Hku_	MGI:3043324	abnormal vitelline vasculature morphology	11602502	MGI:108058	MGI:3043336
Adm	Adm_tm1Hku_	MGI:3043324	abnormal vascular endothelial cell morphology	11602502	MGI:108058	MGI:3043336
Adm	Adm_tm1Unc_	MGI:2176598	increased cardiomyocyte apoptosis	16537897	MGI:108058	MGI:2176599
Adm	Adm_tm1Hku_	MGI:3043324	impaired basement membrane formation	11602502	MGI:108058	MGI:3043336
Adm	Adm_tm1Unc_	MGI:2176598	abnormal placenta intervillous maternal lacunae morphology	23635772	MGI:108058	MGI:2176599
Adm	Adm_tm1Hku_	MGI:3043324	hemorrhage	11602502	MGI:108058	MGI:3043336
Adm	Adm_tm1Hku_	MGI:3043324	abnormal artery morphology	11602502	MGI:108058	MGI:3043336
Adm	Adm_tm1Unc_	MGI:2176598	abnormal uterine spiral artery remodeling	23635772	MGI:108058	MGI:2176599
Adm	Adm_tm1Unc_	MGI:2176598	abnormal placenta fetal blood space morphology	23635772	MGI:108058	MGI:2176599
Adm	Adm_tm1Hku_	MGI:3043324	abnormal placenta morphology	11602502	MGI:108058	MGI:3043336
Adm	Adm_tm1Hku_	MGI:3043324	lung hemorrhage	11602502	MGI:108058	MGI:3043336
Adm	Adm_tm1Hku_	MGI:3043324	hydrops fetalis	11602502	MGI:108058	MGI:3043336
Adora3	Adora3_tm1Jbsn_	MGI:2155986	decreased myocardial infarction size	11273734	MGI:104847	MGI:4943461
Adora3	Adora3_tm1Jbsn_	MGI:2155986	abnormal response/metabolism to endogenous compounds	12817015	MGI:104847	MGI:4943477
Adora3	Adora3_tm1Jbsn_	MGI:2155986	decreased susceptibility to kidney reperfusion injury	12388399	MGI:104847	MGI:4943477
Adora3	Adora3_tm1Jbsn_	MGI:2155986	decreased circulating creatinine level	12388399	MGI:104847	MGI:4943477
Adora3	Adora3_tm1Jbsn_	MGI:2155986	ocular hypotension	12202525	MGI:104847	MGI:4943477
Adora3	Adora3_tm1Jbsn_	MGI:2155986	decreased airway responsiveness	12817015	MGI:104847	MGI:4943477
Adora3	Adora3_tm1Jbsn_	MGI:2155986	abnormal response/metabolism to endogenous compounds	NULL	MGI:104847	MGI:4943461
Adora3	Adora3_tm1Jbsn_	MGI:2155986	abnormal mast cell degranulation	12817015	MGI:104847	MGI:4943477
Adora3	Adora3_tm1Jbsn_	MGI:2155986	decreased systemic arterial blood pressure	10699369	MGI:104847	MGI:4943461
Adora3	Adora3_tm1Jbsn_	MGI:2155986	decreased acute inflammation	12220556	MGI:104847	MGI:4943461
Adora3	Adora3_tm1Jbsn_	MGI:2155986	abnormal nociception after inflammation	12220556	MGI:104847	MGI:4943461
Adora3	Adora3_tm1(ADORA3)Msth_	MGI:3613017	decreased mast cell degranulation	16157310	MGI:104847	MGI:3613463
Adora3	Adora3_tm1Jbsn_	MGI:2155986	impaired neutrophil recruitment	12817015	MGI:104847	MGI:4943477
Adora3	Adora3_tm1(ADORA3)Msth_	MGI:3613017	abnormal mast cell physiology	16157310	MGI:104847	MGI:3613463
Adora3	Adora3_tm1Jbsn_	MGI:2155986	increased coronary flow rate	12003827	MGI:104847	MGI:4943461
Adora3	Adora3_tm1Jbsn_	MGI:2155986	decreased tumor necrosis factor secretion	10660615	MGI:104847	MGI:2653748
Adora3	Adora3_tm1Jbsn_	MGI:2155986	abnormal mast cell physiology	10660615	MGI:104847	MGI:2653748
Adra2b	Adra2b_tm1Gsb_	MGI:1857118	slow postnatal weight gain	20729197	MGI:87935	MGI:4950663
Adra2b	Adra2b_tm1Gsb_	MGI:1857118	increased mesenchymal cell proliferation involved in lung development	20729197	MGI:87935	MGI:4950663
Adra2b	Adra2b_tm1Gsb_	MGI:1857118	decreased birth weight	20729197	MGI:87935	MGI:4950663
Adra2b	Adra2b_tm1Gsb_	MGI:1857118	decreased lung weight	20729197	MGI:87935	MGI:4950663
Adra2b	Adra2b_tm1Gsb_	MGI:1857118	dilated heart right ventricle	20729197	MGI:87935	MGI:4950663
Adra2b	Adra2b_tm1Gsb_	MGI:1857118	cyanosis	20729197	MGI:87935	MGI:4950663
Adra2b	Adra2b_tm1Gsb_	MGI:1857118	thick pulmonary interalveolar septum	20729197	MGI:87935	MGI:4950663
Adra2b	Adra2b_tm1Gsb_	MGI:1857118	neonatal lethality
Adra2b	Adra2b_tm1Gsb_	MGI:1857118	abnormal pulmonary alveolus morphology	20729197	MGI:87935	MGI:4950663
Adra2b	Adra2b_tm1Gsb_	MGI:1857118	respiratory failure	20729197	MGI:87935	MGI:4950663
Adra2b	Adra2b_tm1Gsb_	MGI:1857118	abnormal lung development	20729197	MGI:87935	MGI:4950663
Adra2b	Adra2b_tm1Gsb_	MGI:1857118	postnatal lethality	8670422	MGI:87935	MGI:3039497
Adra2b	Adra2b_tm1Gsb_	MGI:1857118	abnormal vasoconstriction	8670422	MGI:87935	MGI:3039497
Adra2b	Adra2b_tm1Gsb_	MGI:1857118	atelectasis	20729197	MGI:87935	MGI:4950663
Adra2b	Adra2b_tm1Gsb_	MGI:1857118	abnormal fertility/fecundity	NULL	MGI:87935	MGI:3039497
Adra2c	Adra2c_tm1Gsb_	MGI:1857119	increased startle reflex	9526020	MGI:87936	MGI:3039694
Adra2c	Adra2c_tm1Gsb_	MGI:1857119	increased coping response	10523817	MGI:87936	MGI:3039694
Adra2c	Adra2c_tm1Gsb_	MGI:1857119	abnormal spatial working memory	NULL	MGI:87936	MGI:3039694
Adrb1	Adrb1_tm1Bkk_	MGI:1857120	abnormal physiological response to xenobiotic	8693001	MGI:87937	MGI:2388096
Adrb1	Adrb1_tm1Bkk_	MGI:1857120	abnormal cardiovascular system physiology	8693001	MGI:87937	MGI:2388096
Adrb1	Adrb1_tm1Bkk_	MGI:1857120	prenatal lethality
Adrb2	Adrb2_tm1Bkk_|Adrb2_+_	MGI:1859675	abnormal bone resorption	15724149	MGI:87938	MGI:3579023
Adrb2	Adrb2_tm1Bkk_	MGI:1859675	decreased mean systemic arterial blood pressure	10358008	MGI:87938	MGI:3710655
Adrb2	Adrb2_tm1Bkk_	MGI:1859675	decreased a wave amplitude	23894672	MGI:87938	MGI:5565473
Adrb2	Adrb2_tm1Bkk_	MGI:1859675	abnormal electroretinogram waveform feature	23894672	MGI:87938	MGI:5565473
Adrb2	Adrb2_tm1Bkk_	MGI:1859675	increased tumor necrosis factor secretion	23894672	MGI:87938	MGI:5565473
Adrb2	Adrb2_tm1Bkk_	MGI:1859675	decreased retinal ganglion cell number	23894672	MGI:87938	MGI:5565473
Adrb2	Adrb2_tm1Bkk_	MGI:1859675	abnormal retinal apoptosis	23894672	MGI:87938	MGI:5565473
Adrb2	Adrb2_tm1Bkk_	MGI:1859675	abnormal Muller cell morphology	23894672	MGI:87938	MGI:5565473
Adrb2	Adrb2_tm1Bkk_	MGI:1859675	abnormal retinal ganglion layer morphology	23894672	MGI:87938	MGI:5565473
Adrb2	Adrb2_tm1Bkk_	MGI:1859675	abnormal retina morphology	23894672	MGI:87938	MGI:5565473
Adrb2	Adrb2_tm1Bkk_	MGI:1859675	enhanced exercise endurance	10358008	MGI:87938	MGI:3710655
Adrb2	Adrb2_tm1Bkk_	MGI:1859675	decreased respiratory quotient	10358008	MGI:87938	MGI:3710655
Adrb2	Adrb2_tm1Bkk_	MGI:1859675	abnormal epididymal fat pad morphology	10358008	MGI:87938	MGI:3710655
Adrb2	Adrb2_tm1Bkk_	MGI:1859675	abnormal osteoclast differentiation	15724149	MGI:87938	MGI:3579020
Adrb2	Adrb2_tm1Bkk_	MGI:1859675	abnormal osteoblast physiology	15724149	MGI:87938	MGI:3579020
Adrb2	Adrb2_tm1Bkk_	MGI:1859675	abnormal osteoclast physiology	15724149	MGI:87938	MGI:3579020
Adrb2	Adrb2_tm1Bkk_	MGI:1859675	increased bone mass	15724149	MGI:87938	MGI:3579020
Adrb2	Adrb2_tm1Bkk_	MGI:1859675	abnormal bone resorption	15724149	MGI:87938	MGI:3579020
Adrb2	Adrb2_tm1Bkk_|Adrb2_+_	MGI:1859675	abnormal osteoclast differentiation	15724149	MGI:87938	MGI:3579023
Adrb2	Adrb2_tm1Bkk_	MGI:1859675	decreased bone resorption	15724149	MGI:87938	MGI:3579020
Adrb2	Adrb2_tm1Bkk_	MGI:1859675	increased systemic arterial blood pressure	10358008	MGI:87938	MGI:3710655
Adrb2	Adrb2_tm1Bkk_	MGI:1859675	decreased b wave amplitude	23894672	MGI:87938	MGI:5565473
Adrb2	Adrb2_tm1Bkk_|Adrb2_+_	MGI:1859675	decreased bone resorption	15724149	MGI:87938	MGI:3579023
Adrb2	Adrb2_tm1Bkk_|Adrb2_+_	MGI:1859675	increased bone volume	15724149	MGI:87938	MGI:3579023
Adrb2	Adrb2_tm1Bkk_	MGI:1859675	decreased body weight	10358008	MGI:87938	MGI:3710655
Adrb2	Adrb2_tm1Bkk_	MGI:1859675	abnormal heart rate	10358008	MGI:87938	MGI:3710655
Adrb2	Adrb2_tm1Bkk_	MGI:1859675	abnormal osteoclast morphology	15724149	MGI:87938	MGI:3579020
Adrb3	Adrb3_tm1Jpg_	MGI:2387777	increased percent body fat/body weight	9276726	MGI:87939	MGI:2387778
Adrb3	Adrb3_tm1Jpg_	MGI:2387777	increased total body fat amount	9276726	MGI:87939	MGI:2387778
Adrb3	Adrb3_tm1Jpg_	MGI:2387777	increased susceptibility to weight gain	9276726	MGI:87939	MGI:2387778
Adrb3	Adrb3_tm1Lowl_	MGI:1860610	increased total body fat amount	7493988	MGI:87939	MGI:2386301
Adrb3	Adrb3_tm1Lowl_	MGI:1860610	abnormal physiological response to xenobiotic	7493988	MGI:87939	MGI:2386301
Adrb3	Adrb3_tm1Lowl_	MGI:1860610	increased parametrial fat pad weight	7493988	MGI:87939	MGI:2386301
Adrb3	Adrb3_tm1Jpg_	MGI:2387777	polyphagia	9276726	MGI:87939	MGI:2387778
Adrbk1	Adrbk1_tm1Mca_	MGI:2180127	fetal growth retardation	8917529	MGI:87940	MGI:2654809
Adrbk1	Adrbk1_tm1.1Gwd_	MGI:3763201	embryonic lethality during organogenesis
Adrbk1	Adrbk1_tm1.1Gwd_	MGI:3763201	embryonic growth retardation	17008600	MGI:87940	MGI:3763209
Adrbk1	Adrbk1_tm1.1Gwd_	MGI:3763201	abnormal heart tube morphology	17008600	MGI:87940	MGI:3763209
Adrbk1	Adrbk1_tm1.1Gwd_	MGI:3763201	pericardial edema	17008600	MGI:87940	MGI:3763209
Adrbk1	Adrbk1_tm1.1Gwd_	MGI:3763201	embryonic growth arrest	17008600	MGI:87940	MGI:3763209
Adrbk1	Adrbk1_tm1Gwd_	MGI:3763199	no abnormal phenotype detected	17008600	MGI:87940	MGI:3763208
Adrbk1	Adrbk1_tm1Mca_	MGI:2180127	lethality throughout fetal growth and development
Adrbk1	Adrbk1_tm1Mca_	MGI:2180127	dilated heart right atrium	8917529	MGI:87940	MGI:2654809
Adrbk1	Adrbk1_tm1Mca_	MGI:2180127	thin myocardium compact layer	8917529	MGI:87940	MGI:2654809
Adrbk1	Adrbk1_tm1Mca_	MGI:2180127	atrium hypoplasia	8917529	MGI:87940	MGI:2654809
Adrbk1	Adrbk1_tm1Mca_	MGI:2180127	ventricular hypoplasia	8917529	MGI:87940	MGI:2654809
Adrbk1	Adrbk1_tm1Mca_	MGI:2180127	embryonic lethality during organogenesis
Adrbk1	Adrbk1_tm1Mca_	MGI:2180127	pallor	8917529	MGI:87940	MGI:2654809
Adrbk1	Adrbk1_tm1Mca_	MGI:2180127	disorganized myocardium	8917529	MGI:87940	MGI:2654809
Adrbk1	Adrbk1_tm1Mca_	MGI:2180127	thin ventricular wall	8917529	MGI:87940	MGI:2654809
Adrbk1	Adrbk1_tm1Mca_	MGI:2180127	abnormal interventricular septum morphology	8917529	MGI:87940	MGI:2654809
Adrbk1	Adrbk1_tm1Mca_	MGI:2180127	decreased embryo size	8917529	MGI:87940	MGI:2654809
Adrbk1	Adrbk1_tm1Mca_	MGI:2180127	trabecula carnea hypoplasia	8917529	MGI:87940	MGI:2654809
Adrbk1	Adrbk1_tm1Mca_	MGI:2180127	thin myocardium	8917529	MGI:87940	MGI:2654809
Adrbk1	Adrbk1_tm1Mca_	MGI:2180127	heart hypoplasia	8917529	MGI:87940	MGI:2654809
Adrbk1	Adrbk1_tm1Mca_	MGI:2180127	decreased ventricle muscle contractility	8917529	MGI:87940	MGI:2654809
Adrbk1	Adrbk1_tm1Mca_	MGI:2180127	abnormal myocardial trabeculae morphology	8917529	MGI:87940	MGI:2654809
Adtrp				NULL
Afm	Afm_tm1a(KOMP)Wtsi_	MGI:4455621	decreased prepulse inhibition	NULL	MGI:2429409	MGI:5450477
Afm	Afm_tm1a(KOMP)Wtsi_	MGI:4455621	abnormal coping response	NULL	MGI:2429409	MGI:5450477
Afm	Afm_tm1a(KOMP)Wtsi_	MGI:4455621	increased startle reflex	NULL	MGI:2429409	MGI:5450477
Afm	Afm_tm1a(KOMP)Wtsi_	MGI:4455621	obsolete other aberrant phenotype	NULL	MGI:2429409	MGI:5450477
Afm	Afm_tm1a(KOMP)Wtsi_	MGI:4455621	decreased body weight	NULL	MGI:2429409	MGI:5450477
Aga	Aga_tm1Vk_	MGI:1861793	abnormal kidney calyx morphology	9777961	MGI:104873	MGI:3045972
Aga	Aga_tm1Vk_	MGI:1861793	Purkinje cell degeneration	9777961	MGI:104873	MGI:3045972
Aga	Aga_tm1Vk_	MGI:1861793	abnormal cerebellum morphology	9777961	MGI:104873	MGI:3045972
Aga	Aga_tm1Vk_	MGI:1861793	abnormal lysosome morphology	NULL	MGI:104873	MGI:3045972
Aga	Aga_tm1Vk_	MGI:1861793	aspartylglucosaminuria	8946839	MGI:104873	MGI:3045972
Aga	Aga_tm1Vk_	MGI:1861793	neurogenic bladder	9777961	MGI:104873	MGI:3045972
Aga	Aga_tm1Vk_	MGI:1861793	abnormal renal glomerulus morphology	9777961	MGI:104873	MGI:3045972
Aga	Aga_tm1Vk_	MGI:1861793	abnormal axon morphology	8946839	MGI:104873	MGI:3045972
Aga	Aga_tm1Vk_	MGI:1861793	renal interstitial fibrosis	9777961	MGI:104873	MGI:3045972
Aga	Aga_tm1Vk_	MGI:1861793	anuria	9777961	MGI:104873	MGI:3045972
Aga	Aga_tm1Vk_	MGI:1861793	kidney atrophy	9777961	MGI:104873	MGI:3045972
Aga	Aga_tm1Vk_	MGI:1861793	abnormal urine homeostasis	NULL	MGI:104873	MGI:3045972
Aga	Aga_tm1Vk_	MGI:1861793	renal tubule atrophy	9777961	MGI:104873	MGI:3045972
Aga	Aga_tm1Vk_	MGI:1861793	colorless urine	9777961	MGI:104873	MGI:3045972
Aga	Aga_tm1Vk_	MGI:1861793	short stride length	9777961	MGI:104873	MGI:3045972
Aga	Aga_tm1Vk_	MGI:1861793	neurodegeneration	9777961	MGI:104873	MGI:3045972
Aga	Aga_tm1Vk_	MGI:1861793	astrocytosis	9777961	MGI:104873	MGI:3045972
Aga	Aga_tm1Pltn_	MGI:2156980	enlarged brain ventricles	9425233	MGI:104873	MGI:3043584
Aga	Aga_tm1Vk_	MGI:1861793	multifocal hepatic necrosis	9777961	MGI:104873	MGI:3045972
Aga	Aga_tm1Pltn_	MGI:2156980	abnormal spatial learning	9425233	MGI:104873	MGI:3043584
Aga	Aga_tm1Pltn_	MGI:2156980	increased body weight	9425233	MGI:104873	MGI:3043584
Aga	Aga_tm1Pltn_	MGI:2156980	abnormal brain ventricle morphology	9425233	MGI:104873	MGI:3043584
Aga	Aga_tm1Vk_	MGI:1861793	impaired limb coordination	9777961	MGI:104873	MGI:3045972
Aga	Aga_tm1Pltn_	MGI:2156980	abnormal cerebral hemisphere morphology	9425233	MGI:104873	MGI:3043584
Aga	Aga_tm1Pltn_	MGI:2156980	aspartylglucosaminuria	9425233	MGI:104873	MGI:3043584
Aga	Aga_tm1Vk_	MGI:1861793	premature death	9777961	MGI:104873	MGI:3045972
Aga	Aga_tm1Vk_	MGI:1861793	ataxia	9777961	MGI:104873	MGI:3045972
Aga	Aga_tm1Vk_	MGI:1861793	impaired coordination	NULL	MGI:104873	MGI:3045972
Aga	Aga_tm1Vk_	MGI:1861793	impaired balance	9777961	MGI:104873	MGI:3045972
Aga	Aga_tm1Vk_	MGI:1861793	disheveled coat	9777961	MGI:104873	MGI:3045972
Aga	Aga_tm1Vk_	MGI:1861793	distended urinary bladder	8946839	MGI:104873	MGI:3045972
Aga	Aga_tm1Vk_	MGI:1861793	abnormal urinary bladder urothelium morphology	9777961	MGI:104873	MGI:3045972
Aga	Aga_tm1Vk_	MGI:1861793	hydronephrosis	9777961	MGI:104873	MGI:3045972
Aga	Aga_tm1Pltn_	MGI:2156980	abnormal lysosome morphology	9425233	MGI:104873	MGI:3043584
Ager	Ager_tm1.1Hyam_	MGI:3692766	increased circulating glucose level	16873687	MGI:893592	MGI:3706575
Ager	Ager_tm1.1Arnd_	MGI:2451038	increased bone mineral content	16403440	MGI:893592	MGI:3694553
Ager	Ager_tm1.1Arnd_	MGI:2451038	abnormal bone trabecula morphology	16403440	MGI:893592	MGI:3694553
Ager	Ager_tm1.1Arnd_	MGI:2451038	increased trabecular bone volume	16403440	MGI:893592	MGI:3694553
Ager	Ager_tm1.1Arnd_	MGI:2451038	abnormal immune system physiology	17003481	MGI:893592	MGI:3696556
Ager	Ager_tm1.1Arnd_	MGI:2451038	abnormal cell chemotaxis	20231695	MGI:893592	MGI:3696556
Ager	Ager_+_|Ager_tm1Arnd_	MGI:3698956	no abnormal phenotype detected	11353516	MGI:893592	MGI:3698959
Ager	Ager_tm1.1Hyam_	MGI:3692766	no abnormal phenotype detected	16936199	MGI:893592	MGI:3706372
Ager	Ager_tm1.1Hyam_	MGI:3692766	decreased body weight	16873687	MGI:893592	MGI:3706575
Ager	Ager_tm1.1Hyam_	MGI:3692766	abnormal blood homeostasis	16873687	MGI:893592	MGI:3706575
Ager	Ager_tm1Lex_	MGI:5427971	no abnormal phenotype detected	NULL	MGI:893592	MGI:5427978
Ager	Ager_tm1.1Arnd_	MGI:2451038	increased trabecular bone thickness	16403440	MGI:893592	MGI:3694553
Ager	Ager_tm1.1Hyam_	MGI:3692766	abnormal angiogenesis	16873687	MGI:893592	MGI:3706575
Ager	Ager_tm1.1Hyam_	MGI:3692766	abnormal cell proliferation	16873687	MGI:893592	MGI:3706575
Ager	Ager_tm1.1Arnd_	MGI:2451038	abnormal kidney weight	12651605	MGI:893592	MGI:3694549
Ager	Ager_tm1.1Arnd_	MGI:2451038	decreased bone resorption	16403440	MGI:893592	MGI:3694553
Ager	Ager_tm1.1Arnd_	MGI:2451038	abnormal thermal nociception	15599399	MGI:893592	MGI:3694549
Ager	Ager_tm1.1Arnd_	MGI:2451038	abnormal renal glomerulus morphology	12651605	MGI:893592	MGI:3694549
Ager	Ager_tm1.1Arnd_	MGI:2451038	increased circulating glucose level	12651605	MGI:893592	MGI:3694549
Ager	Ager_tm1.1Arnd_	MGI:2451038	abnormal vascular smooth muscle physiology	12671045	MGI:893592	MGI:3694549
Ager	Ager_tm1.1Arnd_	MGI:2451038	abnormal vascular wound healing	12671045	MGI:893592	MGI:3694549
Ager	Ager_tm1.1Arnd_	MGI:2451038	abnormal mesangial matrix morphology	12651605	MGI:893592	MGI:3694549
Ager	Ager_tm1.1Arnd_	MGI:2451038	increased compact bone thickness	16403440	MGI:893592	MGI:3694553
Ager	Ager_tm1.1Hyam_	MGI:3692766	decreased apoptosis	16873687	MGI:893592	MGI:3706575
Ager	Ager_tm1.1Arnd_	MGI:2451038	decreased osteoclast cell number	16403440	MGI:893592	MGI:3694553
Ager	Ager_tm1.1Arnd_	MGI:2451038	abnormal renal glomerulus basement membrane thickness	12651605	MGI:893592	MGI:3694549
Ager	Ager_tm1.1Arnd_	MGI:2451038	increased bone strength	16403440	MGI:893592	MGI:3694553
Ager	Ager_tm1.1Arnd_	MGI:2451038	abnormal cytokine secretion	16403440	MGI:893592	MGI:3694553
Ager	Ager_tm1.1Arnd_	MGI:2451038	increased bone mass	16403440	MGI:893592	MGI:3694553
Ager	Ager_tm1.1Arnd_	MGI:2451038	increased bone mineral density	16403440	MGI:893592	MGI:3694553
Agt	Agt_tm1Ii_	MGI:2183545	increased urine flow rate	9507206	MGI:87963	MGI:3639272
Agt	Agt_tm1Ii_	MGI:2183545	dilated kidney collecting duct	8675666	MGI:87963	MGI:3639272
Agt	Agt_tm1Ii_	MGI:2183545	kidney papillary atrophy	8675666	MGI:87963	MGI:3639272
Agt	Agt_tm1Ii_	MGI:2183545	abnormal kidney afferent arteriole morphology	8675666	MGI:87963	MGI:3639272
Agt	Agt_tm1Ii_	MGI:2183545	abnormal kidney cortex artery morphology	8675666	MGI:87963	MGI:3639272
Agt	Agt_tm1Ii_	MGI:2183545	increased fluid intake	9507206	MGI:87963	MGI:3639272
Agt	Agt_tm1Ii_	MGI:2183545	expanded mesangial matrix	8675666	MGI:87963	MGI:3639272
Agt	Agt_tm1Ii_	MGI:2183545	kidney papillary hypoplasia	8675666	MGI:87963	MGI:3639272
Agt	Agt_tm1Ii_	MGI:2183545	decreased systemic arterial systolic blood pressure	8675666	MGI:87963	MGI:3639272
Agt	Agt_tm1Ii_	MGI:2183545	abnormal kidney interlobular artery morphology	8675666	MGI:87963	MGI:3639272
Agt	Agt_tm1Ii_	MGI:2183545	decreased liver weight	8675666	MGI:87963	MGI:3639272
Agt	Agt_tm1Ii_	MGI:2183545	renal interstitial fibrosis	8675666	MGI:87963	MGI:3639272
Agt	Agt_tm1Ii_	MGI:2183545	decreased urine osmolality	9507206	MGI:87963	MGI:3639272
Agt	Agt_tm1Ii_	MGI:2183545	increased circulating creatinine level	9507206	MGI:87963	MGI:3639272
Agt	Agt_tm1Ii_	MGI:2183545	abnormal renal filtration rate	9507206	MGI:87963	MGI:3639272
Agt	Agt_tm1Ii_|Agt_+_	MGI:2183545	decreased systemic arterial systolic blood pressure	8675666	MGI:87963	MGI:3639275
Agt	Agt_tm1Ii_	MGI:2183545	decreased systemic arterial blood pressure	9466969	MGI:87963	MGI:3639272
Agt	Agt_tm1Afu_	MGI:2136636	decreased urine osmolality	9507198	MGI:87963	MGI:3699327
Agt	Agt_tm1Ii_	MGI:2183545	decreased heart weight	8675666	MGI:87963	MGI:3639272
Agt	Agt_tm1Afu_	MGI:2136636	increased urine antidiuretic hormone level	9507198	MGI:87963	MGI:3699327
Agt	Agt_tm1Ii_	MGI:2183545	abnormal renal glomerulus morphology	NULL	MGI:87963	MGI:3639272
Agt	Agt_tm1Ii_	MGI:2183545	dilated renal tubules	8675666	MGI:87963	MGI:3639272
Agt	Agt_tm1Ii_	MGI:2183545	abnormal renal/urinary system physiology	9507206	MGI:87963	MGI:3639272
Agt	Agt_tm1Afu_	MGI:2136636	decreased urine sodium level	9507198	MGI:87963	MGI:3699327
Agt	Agt_tm2Unc_	MGI:1857122	increased systemic arterial blood pressure	7708716	MGI:87963	MGI:3619131
Agt	Agt_tm1Ii_	MGI:2183545	abnormal kidney cortex morphology	8675666	MGI:87963	MGI:3639272
Agt	Agt_tm1Afu_	MGI:2136636	decreased urine aldosterone level	9507198	MGI:87963	MGI:3699327
Agt	Agt_tm1Afu_	MGI:2136636	kidney medulla atrophy	9507198	MGI:87963	MGI:3699327
Agt	Agt_tm1Afu_	MGI:2136636	tubulointerstitial nephritis	9507198	MGI:87963	MGI:3699327
Agt	Agt_tm1Afu_	MGI:2136636	renal tubule atrophy	9507198	MGI:87963	MGI:3699327
Agt	Agt_tm1Afu_	MGI:2136636	abnormal kidney interlobular artery morphology	9507198	MGI:87963	MGI:3699327
Agt	Agt_tm1Afu_	MGI:2136636	abnormal kidney afferent arteriole morphology	9507198	MGI:87963	MGI:3699327
Agt	Agt_tm1Afu_	MGI:2136636	kidney papillary atrophy	9507198	MGI:87963	MGI:3699327
Agt	Agt_tm1Afu_	MGI:2136636	postnatal lethality
Agt	Agt_tm1Afu_	MGI:2136636	increased circulating antidiuretic hormone level	9507198	MGI:87963	MGI:3699327
Agt	Agt_tm1Afu_	MGI:2136636	abnormal hippocampus granule cell layer	10617578	MGI:87963	MGI:3699327
Agt	Agt_tm1Afu_	MGI:2136636	abnormal kidney morphology	18497303	MGI:87963	MGI:3699327
Agt	Agt_tm1Afu_	MGI:2136636	decreased renal glomerulus number	9507198	MGI:87963	MGI:3699327
Agt	Agt_tm1Afu_	MGI:2136636	increased kidney weight	9507198	MGI:87963	MGI:3699327
Agt	Agt_tm1Afu_	MGI:2136636	decreased systemic arterial systolic blood pressure	9507198	MGI:87963	MGI:3699327
Agt	Agt_tm1Afu_	MGI:2136636	decreased urine potassium level	9507198	MGI:87963	MGI:3699327
Agt	Agt_tm1Afu_	MGI:2136636	decreased creatinine clearance	9507198	MGI:87963	MGI:3699327
Agt	Agt_tm1Afu_	MGI:2136636	abnormal blood-brain barrier function	10617578	MGI:87963	MGI:3699327
Agt	Agt_tm1Afu_	MGI:2136636	decreased circulating aldosterone level	9507198	MGI:87963	MGI:3699327
Agt	Agt_tm1Afu_	MGI:2136636	polyuria	9507198	MGI:87963	MGI:3699327
Agt	Agt_tm1Afu_	MGI:2136636	hydronephrosis	9507198	MGI:87963	MGI:3699327
Agt	Agt_tm1Afu_	MGI:2136636	decreased body weight	9507198	MGI:87963	MGI:3699327
Agt	Agt_tm1Afu_	MGI:2136636	slow postnatal weight gain	9507198	MGI:87963	MGI:3699327
Agt	Agt_tm1Afu_	MGI:2136636	abnormal enzyme/coenzyme level	9042165	MGI:87963	MGI:3609042
Agt	Agt_tm1Afu_	MGI:2136636	kidney papillary atrophy	NULL	MGI:87963	MGI:3609042
Agt	Agt_tm1Afu_	MGI:2136636	decreased total body fat amount	11606482	MGI:87963	MGI:3609042
Agt	Agt_tm1Afu_	MGI:2136636	abnormal blood homeostasis	11606482	MGI:87963	MGI:3609042
Agt	Agt_tm1Afu_	MGI:2136636	decreased epididymal fat pad weight	11606482	MGI:87963	MGI:3609042
Agt	Agt_tm1Afu_	MGI:2136636	decreased fat cell size	11606482	MGI:87963	MGI:3609042
Agt	Agt_tm1Afu_	MGI:2136636	decreased circulating angiotensinogen level	7989296	MGI:87963	MGI:3609042
Agt	Agt_tm1Afu_	MGI:2136636	decreased systemic arterial systolic blood pressure	NULL	MGI:87963	MGI:3609042
Agt	Agt_tm1Afu_	MGI:2136636	decreased systemic arterial diastolic blood pressure	7989296	MGI:87963	MGI:3609042
Agt	Agt_tm1Afu_	MGI:2136636	decreased body size	7989296	MGI:87963	MGI:3609042
Agt	Agt_tm1Afu_	MGI:2136636	abnormal kidney inner medulla morphology	11606482	MGI:87963	MGI:3609042
Agt	Agt_tm1Afu_	MGI:2136636	abnormal juxtaglomerular apparatus morphology	NULL	MGI:87963	MGI:3609042
Agt	Agt_tm1Afu_	MGI:2136636	increased circulating renin level	NULL	MGI:87963	MGI:3609042
Agt	Agt_tm1Afu_	MGI:2136636	polyuria	NULL	MGI:87963	MGI:3609042
Agt	Agt_tm1Afu_	MGI:2136636	hypotension	NULL	MGI:87963	MGI:3609042
Agt	Agt_tm1Afu_	MGI:2136636	abnormal kidney blood vessel morphology	8941219	MGI:87963	MGI:3609042
Agt	Agt_tm1Afu_	MGI:2136636	hydronephrosis	8941219	MGI:87963	MGI:3609042
Agt	Agt_tm1Afu_	MGI:2136636	hyperactivity	11606482	MGI:87963	MGI:3609042
Agt	Agt_tm1Afu_	MGI:2136636	polydipsia	11606482	MGI:87963	MGI:3609042
Agt	Agt_tm1Afu_	MGI:2136636	decreased body weight	11606482	MGI:87963	MGI:3609042
Agt	Agt_tm1Ii_	MGI:2183545	hydronephrosis	8675666	MGI:87963	MGI:3639272
Agt	Agt_tm2Unc_	MGI:1857122	increased circulating angiotensinogen level	7708716	MGI:87963	MGI:3619131
Agt	Agt_tm1Afu_	MGI:2136636	vascular smooth muscle hyperplasia	8941219	MGI:87963	MGI:3609042
Agt	Agt_tm1Ii_	MGI:2183545	abnormal kidney morphology	9507206	MGI:87963	MGI:3639272
Agt	Agt_tm1Afu_	MGI:2136636	decreased systemic arterial blood pressure	7989296	MGI:87963	MGI:3609042
Agt	Agt_tm1Ii_	MGI:2183545	abnormal postnatal growth/weight/body size	8675666	MGI:87963	MGI:3639272
Agt	Agt_+_|Agt_tm1Afu_	MGI:2136636	decreased circulating angiotensinogen level	7989296	MGI:87963	MGI:3609043
Agt	Agt_tm2Unc_	MGI:1857122	decreased ovulation rate	11384650	MGI:87963	MGI:3619131
Agt	Agt_tm1Unc_|Agt_tm2Unc_	MGI:1857121|MGI:1857122	decreased circulating angiotensinogen level	7708716	MGI:87963	MGI:3619130
Agt	Agt_tm1Unc_	MGI:1857121	kidney cortex atrophy	7708716	MGI:87963	MGI:3619128
Agt	Agt_tm1Unc_	MGI:1857121	tubulointerstitial nephritis	7708716	MGI:87963	MGI:3619128
Agt	Agt_tm1Unc_	MGI:1857121	renal tubule atrophy	7708716	MGI:87963	MGI:3619128
Agt	Agt_tm1Unc_	MGI:1857121	abnormal kidney interlobular artery morphology	7708716	MGI:87963	MGI:3619128
Agt	Agt_tm1Unc_	MGI:1857121	postnatal lethality
Agt	Agt_tm1Unc_	MGI:1857121	decreased circulating angiotensinogen level	7708716	MGI:87963	MGI:3619128
Agt	Agt_tm1Unc_	MGI:1857121	kidney atrophy	7708716	MGI:87963	MGI:3619128
Agt	Agt_+_|Agt_tm1Unc_	MGI:1857121	decreased systemic arterial blood pressure	7708716	MGI:87963	MGI:3619121
Agt	Agt_+_|Agt_tm1Afu_	MGI:2136636	abnormal blood homeostasis	7989296	MGI:87963	MGI:3609043
Agt	Agt_+_|Agt_tm1Unc_	MGI:1857121	increased renal plasma flow rate	7708716	MGI:87963	MGI:3619121
Agt	Agt_+_|Agt_tm1Unc_	MGI:1857121	increased circulating renin level	7708716	MGI:87963	MGI:3619121
Agt	Agt_+_|Agt_tm1Unc_	MGI:1857121	decreased circulating angiotensinogen level	NULL	MGI:87963	MGI:3619121
Agt	Agt_+_|Agt_tm2Unc_	MGI:1857122	increased systemic arterial blood pressure	7708716	MGI:87963	MGI:3619123
Agt	Agt_+_|Agt_tm2Unc_	MGI:1857122	increased circulating angiotensinogen level	NULL	MGI:87963	MGI:3619123
Agt	Agt_tm1Unc_	MGI:1857121	abnormal kidney blood vessel morphology	7708716	MGI:87963	MGI:3619128
Agt	Agt_tm1Unc_	MGI:1857121	decreased systemic arterial blood pressure	7708716	MGI:87963	MGI:3619128
Agt	Agt_tm1Unc_	MGI:1857121	renal interstitial fibrosis	7708716	MGI:87963	MGI:3619128
Agt	Agt_+_|Agt_tm2Unc_	MGI:1857122	decreased ovulation rate	11384650	MGI:87963	MGI:3619123
Agtr1a	Agtr1a_tm1Ecl_	MGI:3721911	decreased urine potassium level	17607364	MGI:87964	MGI:3723285
Agtr1a	Agtr1a_tm1Ecl_	MGI:3721911	decreased circulating angiotensinogen level	17607364	MGI:87964	MGI:3723285
Agtr1a	Agtr1a_tm1Ecl_	MGI:3721911	renal fibrosis	17607364	MGI:87964	MGI:3723285
Agtr1a	Agtr1a_tm1Ecl_	MGI:3721911	abnormal heart left ventricle morphology	17607364	MGI:87964	MGI:3723285
Agtr1a	Agtr1a_tm1Ecl_	MGI:3721911	oliguria	17607364	MGI:87964	MGI:3723285
Agtr1a	Agtr1a_tm1Ecl_	MGI:3721911	increased systemic arterial systolic blood pressure	17607364	MGI:87964	MGI:3723285
Agtr1a	Agtr1a_tm1Ecl_	MGI:3721911	cardiac interstitial fibrosis	17607364	MGI:87964	MGI:3723285
Agtr1a	Agtr1a_tm1Ecl_	MGI:3721911	cardiac fibrosis	17607364	MGI:87964	MGI:3723285
Agtr1a	Agtr1a_tm1Ecl_	MGI:3721911	increased urine osmolality	17607364	MGI:87964	MGI:3723285
Agtr1a	Agtr1a_tm1Ecl_	MGI:3721911	increased hemoglobin content	17607364	MGI:87964	MGI:3723285
Agtr1a	Agtr1a_tm1Ecl_	MGI:3721911	increased blood urea nitrogen level	17607364	MGI:87964	MGI:3723285
Agtr1a	Agtr1a_tm1Unc_	MGI:1857147	abnormal physiological response to xenobiotic	18497303	MGI:87964	MGI:4454291
Agtr1a	Agtr1a_tm1Ecl_	MGI:3721911	decreased circulating renin level	17607364	MGI:87964	MGI:3723285
Agtr1a	Agtr1a_tm1Ecl_	MGI:3721911	decreased physiological sensitivity to xenobiotic	17607364	MGI:87964	MGI:3723285
Agtr1a	Agtr1a_tm1Ecl_	MGI:3721911	abnormal blood homeostasis	17607364	MGI:87964	MGI:3723285
Agtr1a	Agtr1a_tm1Ecl_	MGI:3721911	decreased urine creatinine level	17607364	MGI:87964	MGI:3723285
Agtr1a	Agtr1a_tm1Unc_	MGI:1857147	abnormal thalamus morphology	11384784	MGI:87964	MGI:4453878
Agtr1a	Agtr1a_tm1Unc_	MGI:1857147	abnormal amygdala morphology	11384784	MGI:87964	MGI:4453878
Agtr1a	Agtr1a_tm1Unc_	MGI:1857147	abnormal heart rate	18497303	MGI:87964	MGI:4454291
Agtr1a	Agtr1a_tm1Unc_	MGI:1857147	abnormal systemic arterial blood pressure	18497303	MGI:87964	MGI:4454291
Agtr1a	Agtr1a_tm1Unc_	MGI:1857147	decreased heart rate	18497303	MGI:87964	MGI:4454291
Agtr1a	Agtr1a_tm1Unc_	MGI:1857147	decreased heart weight	18497303	MGI:87964	MGI:4454291
Agtr1a	Agtr1a_tm1Unc_	MGI:1857147	decreased mean systemic arterial blood pressure	18497303	MGI:87964	MGI:4454291
Agtr1a	Agtr1a_tm1Ecl_	MGI:3721911	increased heart weight	17607364	MGI:87964	MGI:3723285
Agtr1a	Agtr1a_+_|Agtr1a_tm1Unc_	MGI:1857147	decreased systemic arterial blood pressure	7724593	MGI:87964	MGI:3619339
Agtr1a	Agtr1a_tm1Unc_	MGI:1857147	abnormal response/metabolism to endogenous compounds	18497303	MGI:87964	MGI:4454291
Agtr1a	Agtr1a_tm1Afu_	MGI:2156487	increased circulating renin level	7642517	MGI:87964	MGI:3618297
Agtr1a	Agtr1a_tm1Afu_	MGI:2156487	hypotension	15087458	MGI:87964	MGI:3047404
Agtr1a	Agtr1a_tm1Afu_	MGI:2156487	abnormal kidney interstitium morphology	11292619	MGI:87964	MGI:3047404
Agtr1a	Agtr1a_tm1Tma_	MGI:2183541	abnormal juxtaglomerular apparatus morphology	8878439	MGI:87964	MGI:3656060
Agtr1a	Agtr1a_tm1Afu_	MGI:2156487	increased renin activity	7642517	MGI:87964	MGI:3618297
Agtr1a	Agtr1a_tm1Ecl_	MGI:3721911	high mean erythrocyte cell number	17607364	MGI:87964	MGI:3723285
Agtr1a	Agtr1a_tm1Afu_	MGI:2156487	decreased systemic arterial systolic blood pressure	NULL	MGI:87964	MGI:3618297
Agtr1a	Agtr1a_tm1Afu_	MGI:2156487	increased fluid intake	12388241	MGI:87964	MGI:3618297
Agtr1a	Agtr1a_+_|Agtr1a_tm1Afu_	MGI:2156487	hypotension	7642517	MGI:87964	MGI:3618298
Agtr1a	Agtr1a_+_|Agtr1a_tm1Afu_	MGI:2156487	decreased systemic arterial systolic blood pressure	7642517	MGI:87964	MGI:3618298
Agtr1a	Agtr1a_tm1Unc_	MGI:1857147	abnormal systemic arterial blood pressure	7724593	MGI:87964	MGI:3619337
Agtr1a	Agtr1a_tm1Unc_	MGI:1857147	decreased systemic arterial blood pressure	7724593	MGI:87964	MGI:3619337
Agtr1a	Agtr1a_tm1Unc_	MGI:1857147	decreased systemic arterial systolic blood pressure	7724593	MGI:87964	MGI:3619337
Agtr1a	Agtr1a_+_|Agtr1a_tm1Unc_	MGI:1857147	abnormal systemic arterial blood pressure	7724593	MGI:87964	MGI:3619339
Agtr1a	Agtr1a_+_|Agtr1a_tm1Unc_	MGI:1857147	decreased systemic arterial systolic blood pressure	7724593	MGI:87964	MGI:3619339
Agtr1a	Agtr1a_tm1Ecl_	MGI:3721911	abnormal kidney blood vessel morphology	17607364	MGI:87964	MGI:3723285
Agtr1a	Agtr1a_tm1Tma_	MGI:2183541	increased systemic arterial blood pressure	9466969	MGI:87964	MGI:3656060
Agtr1a	Agtr1a_tm1Tma_	MGI:2183541	juxtaglomerular cell hyperplasia	8878439	MGI:87964	MGI:3656060
Agtr1a	Agtr1a_tm1Tma_	MGI:2183541	abnormal kidney interlobular artery morphology	8878439	MGI:87964	MGI:3656060
Agtr1a	Agtr1a_tm2Tma_	MGI:2183543	abnormal juxtaglomerular apparatus morphology	8878439	MGI:87964	MGI:3656075
Agtr1a	Agtr1a_tm2Tma_	MGI:2183543	juxtaglomerular cell hyperplasia	8878439	MGI:87964	MGI:3656075
Agtr1a	Agtr1a_tm2Tma_	MGI:2183543	abnormal kidney interlobular artery morphology	8878439	MGI:87964	MGI:3656075
Agtr1a	Agtr1a_tm1Ecl_	MGI:3721911	abnormal cardiovascular system physiology	17607364	MGI:87964	MGI:3723285
Agtr1a	Agtr1a_tm1Ecl_	MGI:3721911	abnormal kidney physiology	17607364	MGI:87964	MGI:3723285
Agtr1a	Agtr1a_tm1Ecl_	MGI:3721911	decreased body weight	17607364	MGI:87964	MGI:3723285
Agtr1a	Agtr1a_tm1Afu_	MGI:2156487	hypotension	7642517	MGI:87964	MGI:3618297
Agtr2	Agtr2_tm1Tin_	MGI:2178475	abnormal noradrenaline level	12218346	MGI:87966	MGI:4453872
Agtr2	Agtr2_tm1Tin_	MGI:2178475	double ureter	10024874	MGI:87966	MGI:4453872
Agtr2	Agtr2_tm1Tin_	MGI:2178475	ureterovesical junction obstruction	10024874	MGI:87966	MGI:4453872
Agtr2	Agtr2_tm1Tin_	MGI:2178475	ureteropelvic junction stenosis	10024874	MGI:87966	MGI:4453872
Agtr2	Agtr2_tm1Tin_	MGI:2178475	ureteropelvic junction atresia	10024874	MGI:87966	MGI:4453872
Agtr2	Agtr2_tm1Tin_	MGI:2178475	abnormal aldosterone level	12218346	MGI:87966	MGI:4453872
Agtr2	Agtr2_tm1Tin_	MGI:2178475	pancreatic acinar cell atrophy	19033539	MGI:87966	MGI:4453872
Agtr2	Agtr2_tm1Tin_	MGI:2178475	decreased pancreas weight	19033539	MGI:87966	MGI:4453872
Agtr2	Agtr2_tm1Tin_	MGI:2178475	increased physiological sensitivity to xenobiotic	19033539	MGI:87966	MGI:4453872
Agtr2	Agtr2_tm1Tin_	MGI:2178475	increased mean systemic arterial blood pressure	18497303	MGI:87966	MGI:4453872
Agtr2	Agtr2_tm1Tin_	MGI:2178475	decreased renal plasma flow rate	10620200	MGI:87966	MGI:4453876
Agtr2	Agtr2_tm1Tin_	MGI:2178475	abnormal corticosterone level	12218346	MGI:87966	MGI:4453872
Agtr2	Agtr2_tm1Tin_	MGI:2178475	abnormal adrenaline level	12218346	MGI:87966	MGI:4453872
Agtr2	Agtr2_tm1Tin_	MGI:2178475	polycystic kidney	10024874	MGI:87966	MGI:4453872
Agtr2	Agtr2_tm1Tin_	MGI:2178475	increased renal vascular resistance	10620200	MGI:87966	MGI:4453876
Agtr2	Agtr2_tm1Tin_	MGI:2178475	abnormal urine sodium level	10620200	MGI:87966	MGI:4453876
Agtr2	Agtr2_tm1Tin_	MGI:2178475	abnormal urine homeostasis	10620200	MGI:87966	MGI:4453876
Agtr2	Agtr2_tm1Tin_	MGI:2178475	abnormal myocardial fiber morphology	10930448	MGI:87966	MGI:4453877
Agtr2	Agtr2_tm1Tin_	MGI:2178475	thin ventricular wall	10930448	MGI:87966	MGI:4453877
Agtr2	Agtr2_tm1Tin_	MGI:2178475	altered response to myocardial infarction	12390955	MGI:87966	MGI:4453877
Agtr2	Agtr2_tm1Tin_	MGI:2178475	cardiac fibrosis	NULL	MGI:87966	MGI:4453877
Agtr2	Agtr2_tm1Tin_	MGI:2178475	decreased heart left ventricle weight	12390955	MGI:87966	MGI:4453877
Agtr2	Agtr2_tm1Tin_	MGI:2178475	abnormal heart left ventricle morphology	12390955	MGI:87966	MGI:4453877
Agtr2	Agtr2_tm1Tin_	MGI:2178475	decreased response of heart to induced stress	10930448	MGI:87966	MGI:4453877
Agtr2	Agtr2_tm1Tin_	MGI:2178475	decreased kidney weight	18497303	MGI:87966	MGI:4453872
Agtr2	Agtr2_tm1Tin_	MGI:2178475	increased sensitivity to induced morbidity/mortality	12390955	MGI:87966	MGI:4453877
Agtr2	Agtr2_tm1Tin_	MGI:2178475	thin interventricular septum	10930448	MGI:87966	MGI:4453877
Agtr2	Agtr2_tm1Tin_	MGI:2178475	abnormal hippocampus CA3 region morphology	11384784	MGI:87966	MGI:4453871
Agtr2	Agtr2_tm1Tin_	MGI:2178475	decreased incidence of tumors by chemical induction	16140932	MGI:87966	MGI:4454268
Agtr2	Agtr2_tm1Tin_	MGI:2178475	double ureter	10024874	MGI:87966	MGI:2655634
Agtr2	Agtr2_tm1Tin_	MGI:2178475	increased trabecular bone thickness	19004830	MGI:87966	MGI:2655634
Agtr2	Agtr2_tm1Gsb_	MGI:1857123	increased sensitivity to induced morbidity/mortality	12624001	MGI:87966	MGI:3639106
Agtr2	Agtr2_tm1Gsb_	MGI:1857123	altered response to myocardial infarction	12624001	MGI:87966	MGI:3639106
Agtr2	Agtr2_tm1Gsb_	MGI:1857123	increased vasoconstriction	11714657	MGI:87966	MGI:3639106
Agtr2	Agtr2_tm1Gsb_	MGI:1857123	vascular smooth muscle hypertrophy	11714657	MGI:87966	MGI:3639106
Agtr2	Agtr2_tm1Gsb_	MGI:1857123	abnormal vascular smooth muscle morphology	10373225	MGI:87966	MGI:3639106
Agtr2	Agtr2_tm1Gsb_	MGI:1857123	dilated heart left ventricle	12624001	MGI:87966	MGI:3639106
Agtr2	Agtr2_tm1Gsb_	MGI:1857123	abnormal vasculogenesis	10373225	MGI:87966	MGI:3639106
Agtr2	Agtr2_tm1Tin_	MGI:2178475	abnormal glucose homeostasis	15793237	MGI:87966	MGI:4453871
Agtr2	Agtr2_tm1Gsb_	MGI:1857123	abnormal vasoconstriction	10373225	MGI:87966	MGI:3639106
Agtr2	Agtr2_tm1Tin_	MGI:2178475	abnormal lipid homeostasis	15793237	MGI:87966	MGI:4453871
Agtr2	Agtr2_tm1Tin_	MGI:2178475	ureterovesical junction obstruction	10024874	MGI:87966	MGI:2655634
Agtr2	Agtr2_tm1Tin_	MGI:2178475	ureteropelvic junction stenosis	10024874	MGI:87966	MGI:2655634
Agtr2	Agtr2_tm1Tin_	MGI:2178475	ureteropelvic junction atresia	10024874	MGI:87966	MGI:2655634
Agtr2	Agtr2_tm1Tin_	MGI:2178475	abnormal aldosterone level	12218346	MGI:87966	MGI:2655634
Agtr2	Agtr2_tm1Tin_	MGI:2178475	increased trabecular bone connectivity density	19004830	MGI:87966	MGI:2655634
Agtr2	Agtr2_tm1Tin_	MGI:2178475	increased bone volume	19004830	MGI:87966	MGI:2655634
Agtr2	Agtr2_tm1Tin_	MGI:2178475	increased bone trabecula number	19004830	MGI:87966	MGI:2655634
Agtr2	Agtr2_tm1Tin_	MGI:2178475	abnormal baroreceptor physiology	12154115	MGI:87966	MGI:4453871
Agtr2	Agtr2_tm1Gsb_	MGI:1857123	abnormal systemic arterial blood pressure	10373225	MGI:87966	MGI:3639106
Agtr2	Agtr2_tm1Tin_	MGI:2178475	decreased renal plasma flow rate	10620200	MGI:87966	MGI:4453871
Agtr2	Agtr2_tm1Tin_	MGI:2178475	increased white fat cell number	15793237	MGI:87966	MGI:4453871
Agtr2	Agtr2_tm1Tin_	MGI:2178475	abnormal respiratory quotient	15793237	MGI:87966	MGI:4453871
Agtr2	Agtr2_tm1Tin_	MGI:2178475	abnormal habenula morphology	11384784	MGI:87966	MGI:4453871
Agtr2	Agtr2_tm1Tin_	MGI:2178475	abnormal response/metabolism to endogenous compounds	15793237	MGI:87966	MGI:4453871
Agtr2	Agtr2_tm1Tin_	MGI:2178475	renal interstitial fibrosis	9551401	MGI:87966	MGI:4453871
Agtr2	Agtr2_tm1Tin_	MGI:2178475	abnormal circulating leptin level	15793237	MGI:87966	MGI:4453871
Agtr2	Agtr2_tm1Tin_	MGI:2178475	decreased susceptibility to diet-induced obesity	15793237	MGI:87966	MGI:4453871
Agtr2	Agtr2_tm1Tin_	MGI:2178475	increased angiogenesis	14597675	MGI:87966	MGI:4453871
Agtr2	Agtr2_tm1Tin_	MGI:2178475	abnormal eating behavior	15793237	MGI:87966	MGI:4453871
Agtr2	Agtr2_tm1Tin_	MGI:2178475	increased renal vascular resistance	10620200	MGI:87966	MGI:4453871
Agtr2	Agtr2_tm1Tin_	MGI:2178475	pancreatic acinar cell atrophy	19033539	MGI:87966	MGI:2655634
Agtr2	Agtr2_tm1Tin_	MGI:2178475	increased insulin sensitivity	15793237	MGI:87966	MGI:4453871
Agtr2	Agtr2_tm1Tin_	MGI:2178475	increased systemic arterial blood pressure	12154115	MGI:87966	MGI:4453871
Agtr2	Agtr2_tm1Tin_	MGI:2178475	abnormal amygdala morphology	11384784	MGI:87966	MGI:4453871
Agtr2	Agtr2_tm1Tin_	MGI:2178475	abnormal thalamus morphology	11384784	MGI:87966	MGI:4453871
Agtr2	Agtr2_tm1Tin_	MGI:2178475	abnormal kidney cortex morphology	9551401	MGI:87966	MGI:4453871
Agtr2	Agtr2_tm1Tin_	MGI:2178475	abnormal triglyceride level	15793237	MGI:87966	MGI:4453871
Agtr2	Agtr2_tm1Tin_	MGI:2178475	abnormal systemic arterial blood pressure	15793237	MGI:87966	MGI:4453871
Agtr2	Agtr2_tm1Tin_	MGI:2178475	abnormal circulating insulin level	15793237	MGI:87966	MGI:4453871
Agtr2	Agtr2_tm1Tin_	MGI:2178475	decreased angiogenesis	14597675	MGI:87966	MGI:4453871
Agtr2	Agtr2_tm1Tin_	MGI:2178475	decreased exploration in new environment	7477267	MGI:87966	MGI:2655634
Agtr2	Agtr2_tm1Tin_	MGI:2178475	abnormal bone trabecula morphology	19004830	MGI:87966	MGI:2655634
Agtr2	Agtr2_tm1Tin_	MGI:2178475	abnormal pancreas morphology	19033539	MGI:87966	MGI:2655634
Agtr2	Agtr2_tm1Tin_	MGI:2178475	increased circulating adrenocorticotropin level	12218346	MGI:87966	MGI:2655634
Agtr2	Agtr2_tm1Tin_	MGI:2178475	increased circulating corticosterone level	12218346	MGI:87966	MGI:2655634
Agtr2	Agtr2_tm1Tin_	MGI:2178475	hydroureter	10024874	MGI:87966	MGI:2655634
Agtr2	Agtr2_tm1Tin_	MGI:2178475	abnormal kidney development	10024874	MGI:87966	MGI:2655634
Agtr2	Agtr2_tm1Tin_	MGI:2178475	hydronephrosis	10024874	MGI:87966	MGI:2655634
Agtr2	Agtr2_tm1Tin_	MGI:2178475	absent kidney	10024874	MGI:87966	MGI:2655634
Agtr2	Agtr2_tm1Tin_	MGI:2178475	increased systemic arterial blood pressure	7477267	MGI:87966	MGI:2655634
Agtr2	Agtr2_tm1Tin_	MGI:2178475	decreased startle reflex	7477267	MGI:87966	MGI:2655634
Agtr2	Agtr2_tm1Tin_	MGI:2178475	abnormal renal/urinary system physiology	10024874	MGI:87966	MGI:2655634
Agtr2	Agtr2_tm1Tin_	MGI:2178475	abnormal heart rate	18497303	MGI:87966	MGI:2655634
Agtr2	Agtr2_tm1Tin_	MGI:2178475	abnormal kidney morphology	10024874	MGI:87966	MGI:2655634
Agtr2	Agtr2_tm1Tin_	MGI:2178475	abnormal renal/urinary system morphology	10024874	MGI:87966	MGI:2655634
Agtr2	Agtr2_tm1Gsb_	MGI:1857123	abnormal fluid intake	7477266	MGI:87966	MGI:2655624
Agtr2	Agtr2_tm1Gsb_	MGI:1857123	increased fluid intake	12388241	MGI:87966	MGI:2655624
Agtr2	Agtr2_tm1Gsb_	MGI:1857123	increased systemic arterial systolic blood pressure	12388241	MGI:87966	MGI:2655624
Agtr2	Agtr2_tm1Gsb_	MGI:1857123	abnormal systemic arterial blood pressure	7477266	MGI:87966	MGI:2655624
Agtr2	Agtr2_tm1Gsb_	MGI:1857123	hypoactivity	7477266	MGI:87966	MGI:2655624
Agtr2	Agtr2_tm1Tin_	MGI:2178475	abnormal ureter morphology	10024874	MGI:87966	MGI:2655634
Agtr2	Agtr2_tm1Tin_	MGI:2178475	large ureter	10024874	MGI:87966	MGI:2655634
Agtr2	Agtr2_tm1Tin_	MGI:2178475	decreased pancreas weight	19033539	MGI:87966	MGI:2655634
Agtr2	Agtr2_tm1Tin_	MGI:2178475	increased physiological sensitivity to xenobiotic	19033539	MGI:87966	MGI:2655634
Agtr2	Agtr2_tm1Tin_	MGI:2178475	polycystic kidney	10024874	MGI:87966	MGI:2655634
Agtr2	Agtr2_tm1Tin_	MGI:2178475	increased mean systemic arterial blood pressure	18497303	MGI:87966	MGI:2655634
Agtr2	Agtr2_tm1Tin_	MGI:2178475	abnormal noradrenaline level	12218346	MGI:87966	MGI:2655634
Agtr2	Agtr2_tm1Tin_	MGI:2178475	abnormal corticosterone level	12218346	MGI:87966	MGI:2655634
Agtr2	Agtr2_tm1Tin_	MGI:2178475	abnormal adrenaline level	12218346	MGI:87966	MGI:2655634
Agtr2	Agtr2_tm1Tin_	MGI:2178475	decreased kidney weight	18497303	MGI:87966	MGI:2655634
Agtr2	Agtr2_tm1Tin_	MGI:2178475	decreased heart weight	18497303	MGI:87966	MGI:2655634
Agtr2	Agtr2_tm1Tin_	MGI:2178475	abnormal response/metabolism to endogenous compounds	18497303	MGI:87966	MGI:2655634
Agtr2	Agtr2_tm1Tin_	MGI:2178475	increased mean systemic arterial blood pressure	12154115	MGI:87966	MGI:4453871
Agtr2	Agtr2_tm1Tin_	MGI:2178475	ectopic kidney	10024874	MGI:87966	MGI:2655634
Agtr2	Agtr2_tm1Tin_	MGI:2178475	increased fear-related response	7477267	MGI:87966	MGI:2655634
Agtr2	Agtr2_tm1Tin_	MGI:2178475	renal hypoplasia	10024874	MGI:87966	MGI:2655634
Agtr2	Agtr2_tm1Tin_	MGI:2178475	increased systemic arterial systolic blood pressure	7477267	MGI:87966	MGI:2655634
Agtr2	Agtr2_tm1Tin_	MGI:2178475	increased systemic arterial diastolic blood pressure	7477267	MGI:87966	MGI:2655634
Agtr2	Agtr2_tm1Tin_	MGI:2178475	pancreas fibrosis	19033539	MGI:87966	MGI:2655634
Agtr2	Agtr2_tm1Tin_	MGI:2178475	hypoalgesia	7477267	MGI:87966	MGI:2655634
Agtr2	Agtr2_tm1Tin_	MGI:2178475	decreased body temperature	7477267	MGI:87966	MGI:2655634
Agtr2	Agtr2_tm1Tin_	MGI:2178475	abnormal ureter development	10024874	MGI:87966	MGI:2655634
Agtr2	Agtr2_tm1Tin_	MGI:2178475	abnormal kidney morphology	10024874	MGI:87966	MGI:4453872
Agtr2	Agtr2_tm1Tin_	MGI:2178475	abnormal ureter development	10024874	MGI:87966	MGI:4453872
Agtr2	Agtr2_tm1Tin_	MGI:2178475	abnormal hippocampus CA2 region morphology	11384784	MGI:87966	MGI:4453871
Agtr2	Agtr2_tm1Tin_	MGI:2178475	increased physiological sensitivity to xenobiotic	12154115	MGI:87966	MGI:4453871
Agtr2	Agtr2_tm1Tin_	MGI:2178475	decreased white fat cell size	15793237	MGI:87966	MGI:4453871
Agtr2	Agtr2_tm1Tin_	MGI:2178475	abnormal urine homeostasis	10620200	MGI:87966	MGI:4453871
Agtr2	Agtr2_tm1Tin_	MGI:2178475	abnormal piriform cortex morphology	11384784	MGI:87966	MGI:4453871
Agtr2	Agtr2_tm1Tin_	MGI:2178475	decreased susceptibility to weight gain	15793237	MGI:87966	MGI:4453871
Agtr2	Agtr2_tm1Tin_	MGI:2178475	abnormal urine sodium level	10620200	MGI:87966	MGI:4453871
Agtr2	Agtr2_tm1Tin_	MGI:2178475	abnormal renal/urinary system morphology	10024874	MGI:87966	MGI:4453872
Agtr2	Agtr2_tm1Tin_	MGI:2178475	abnormal heart rate	18497303	MGI:87966	MGI:4453872
Agtr2	Agtr2_tm1Tin_	MGI:2178475	absent kidney	10024874	MGI:87966	MGI:4453872
Agtr2	Agtr2_tm1Tin_	MGI:2178475	hydronephrosis	10024874	MGI:87966	MGI:4453872
Agtr2	Agtr2_tm1Tin_	MGI:2178475	abnormal kidney development	10024874	MGI:87966	MGI:4453872
Agtr2	Agtr2_tm1Tin_	MGI:2178475	hydroureter	10024874	MGI:87966	MGI:4453872
Agtr2	Agtr2_tm1Tin_	MGI:2178475	abnormal hippocampus CA1 region morphology	11384784	MGI:87966	MGI:4453871
Agtr2	Agtr2_tm1Tin_	MGI:2178475	increased energy expenditure	15793237	MGI:87966	MGI:4453871
Agtr2	Agtr2_tm1Tin_	MGI:2178475	decreased kidney apoptosis	9551401	MGI:87966	MGI:4453871
Agtr2	Agtr2_tm1Tin_	MGI:2178475	abnormal epididymal fat pad morphology	15793237	MGI:87966	MGI:4453871
Agtr2	Agtr2_tm1Tin_	MGI:2178475	increased circulating corticosterone level	12218346	MGI:87966	MGI:4453872
Agtr2	Agtr2_tm1Tin_	MGI:2178475	abnormal response/metabolism to endogenous compounds	18497303	MGI:87966	MGI:4453872
Agtr2	Agtr2_tm1Tin_	MGI:2178475	dilated ureter	10024874	MGI:87966	MGI:4453872
Agtr2	Agtr2_tm1Tin_	MGI:2178475	large ureter	10024874	MGI:87966	MGI:4453872
Agtr2	Agtr2_tm1Tin_	MGI:2178475	ectopic kidney	10024874	MGI:87966	MGI:4453872
Agtr2	Agtr2_tm1Tin_	MGI:2178475	pancreas fibrosis	19033539	MGI:87966	MGI:4453872
Agtr2	Agtr2_tm1Tin_	MGI:2178475	abnormal renal/urinary system physiology	10024874	MGI:87966	MGI:4453872
Agtr2	Agtr2_tm1Tin_	MGI:2178475	decreased heart weight	18497303	MGI:87966	MGI:4453872
Agtr2	Agtr2_tm1Tin_	MGI:2178475	vesicoureteral reflux	10024874	MGI:87966	MGI:4453872
Agtr2	Agtr2_tm1Tin_	MGI:2178475	abnormal pancreas morphology	19033539	MGI:87966	MGI:4453872
Agtr2	Agtr2_tm1Tin_	MGI:2178475	renal hypoplasia	10024874	MGI:87966	MGI:4453872
Agtr2	Agtr2_tm1Tin_	MGI:2178475	increased circulating adrenocorticotropin level	12218346	MGI:87966	MGI:4453872
Agxt	Agxt_tm1Ull_	MGI:3526219	crystalluria	17110443	MGI:1329033	MGI:3717654
Agxt	Agxt_tm1Ull_	MGI:3526219	increased physiological sensitivity to xenobiotic	22189945	MGI:1329033	MGI:5314652
Agxt	Agxt_tm1Ull_	MGI:3526219	hyperoxaluria	17110443	MGI:1329033	MGI:3717654
Agxt	Agxt_tm1Ull_	MGI:3526219	kidney failure	17110443	MGI:1329033	MGI:3717654
Agxt	Agxt_tm1Ull_	MGI:3526219	nephrocalcinosis	17110443	MGI:1329033	MGI:3717654
Agxt	Agxt_tm1Ull_	MGI:3526219	decreased creatinine clearance	17110443	MGI:1329033	MGI:3717654
Agxt	Agxt_tm1Ull_	MGI:3526219	urolithiasis	17110443	MGI:1329033	MGI:3717654
Agxt	Agxt_tm1Ull_	MGI:3526219	nephrocalcinosis	22189945	MGI:1329033	MGI:5314652
Ahr	Ahr_d_	MGI:2667196	increased physiological sensitivity to xenobiotic	16704990	MGI:105043	MGI:3776521
Ahr	Ahr_b-2_	MGI:2667355	increased physiological sensitivity to xenobiotic	6021513	MGI:105043	MGI:3776495
Ahr	Ahr_b-2_	MGI:2667355	increased sensitivity to xenobiotic induced morbidity/mortality	6021513	MGI:105043	MGI:3776495
Ahr	Ahr_d_	MGI:2667196	decreased physiological sensitivity to xenobiotic	6021513	MGI:105043	MGI:3776496
Ahr	Ahr_d_	MGI:2667196	decreased sensitivity to xenobiotic induced morbidity/mortality	6021513	MGI:105043	MGI:3776496
Ahr	Ahr_d_	MGI:2667196	decreased physiological sensitivity to xenobiotic	6021513	MGI:105043	MGI:3776497
Ahr	Ahr_d_	MGI:2667196	decreased sensitivity to xenobiotic induced morbidity/mortality	6021513	MGI:105043	MGI:3776497
Ahr	Ahr_b-1_|Ahr_d_	MGI:2667308|MGI:2667196	increased incidence of tumors by chemical induction	16704990	MGI:105043	MGI:3776520
Ahr	Ahr_b-1_|Ahr_d_	MGI:2667308|MGI:2667196	increased physiological sensitivity to xenobiotic	16704990	MGI:105043	MGI:3776520
Ahr	Ahr_b-1_|Ahr_d_	MGI:2667308|MGI:2667196	increased sensitivity to xenobiotic induced morbidity/mortality	16704990	MGI:105043	MGI:3776520
Ahr	Ahr_b-1_	MGI:2667308	increased inflammatory response	NULL	MGI:105043	MGI:2667804
Ahr	Ahr_d_	MGI:2667196	increased sensitivity to xenobiotic induced morbidity/mortality	16704990	MGI:105043	MGI:3776521
Ahr	Ahr_d_	MGI:2667196	decreased physiological sensitivity to xenobiotic	16291824	MGI:105043	MGI:3776522
Ahr	Ahr_d_	MGI:2667196	decreased sensitivity to xenobiotic induced morbidity/mortality	16291824	MGI:105043	MGI:3776522
Ahr	Ahr_b-1_|Ahr_d_	MGI:2667308|MGI:2667196	increased sensitivity to xenobiotic induced morbidity/mortality	16291824	MGI:105043	MGI:3776523
Ahr	Ahr_b-1_	MGI:2667308	increased physiological sensitivity to xenobiotic	16291824	MGI:105043	MGI:3776524
Ahr	Ahr_b-1_	MGI:2667308	increased sensitivity to xenobiotic induced morbidity/mortality	16291824	MGI:105043	MGI:3776524
Ahr	Ahr_tm1Gonz_	MGI:2151800	decreased litter size	16291824	MGI:105043	MGI:3776525
Ahr	Ahr_tm1Gonz_	MGI:2151800	decreased physiological sensitivity to xenobiotic	16291824	MGI:105043	MGI:3776525
Ahr	Ahr_b-2_	MGI:2667355	increased sensitivity to xenobiotic induced morbidity/mortality	6021513	MGI:105043	MGI:3776494
Ahr	Ahr_d_	MGI:2667196	increased incidence of tumors by chemical induction	16704990	MGI:105043	MGI:3776521
Ahr	Ahr_tm1Gonz_	MGI:2151800	decreased sensitivity to xenobiotic induced morbidity/mortality	16291824	MGI:105043	MGI:3776525
Ahr	Ahr_tm1Bra_	MGI:1857427	abnormal ovary physiology	17594909	MGI:105043	MGI:2661863
Ahr	Ahr_tm1Bra_	MGI:1857427	patent ductus venosus	NULL	MGI:105043	MGI:2661863
Ahr	Ahr_tm1Bra_	MGI:1857427	decreased ovary weight	17594909	MGI:105043	MGI:2661863
Ahr	Ahr_tm1Bra_	MGI:1857427	abnormal superovulation	17594909	MGI:105043	MGI:2661863
Ahr	Ahr_tm2Bra_	MGI:2663776	increased heart weight	12621046	MGI:105043	MGI:2663777
Ahr	Ahr_tm2Bra_	MGI:2663776	decreased liver weight	12621046	MGI:105043	MGI:2663777
Ahr	Ahr_tm2Bra_	MGI:2663776	patent ductus venosus	12621046	MGI:105043	MGI:2663777
Ahr	Ahr_tm2Bra_	MGI:2663776	increased spleen weight	12621046	MGI:105043	MGI:2663777
Ahr	Ahr_tm2Bra_	MGI:2663776	decreased physiological sensitivity to xenobiotic	12621046	MGI:105043	MGI:2663777
Ahr	Ahr_b-1_	MGI:2667308	increased sensitivity to xenobiotic induced morbidity/mortality	6021513	MGI:105043	MGI:2667804
Ahr	Ahr_b-1_	MGI:2667308	increased physiological sensitivity to xenobiotic	NULL	MGI:105043	MGI:2667804
Ahr	Ahr_b-2_	MGI:2667355	increased physiological sensitivity to xenobiotic	6021513	MGI:105043	MGI:3776494
Ahr	Ahr_b-1_	MGI:2667308	abnormal immune system physiology	4750810	MGI:105043	MGI:2667805
Ahr	Ahr_tm3Bra_	MGI:3521676	patent ductus venosus	15545609	MGI:105043	MGI:3521905
Ahr	Ahr_tm3Bra_	MGI:3521676	decreased physiological sensitivity to xenobiotic	15545609	MGI:105043	MGI:3521905
Ahr	Ahr_tm1Gonz_	MGI:2151800	decreased physiological sensitivity to xenobiotic	8806883	MGI:105043	MGI:3656138
Ahr	Ahr_tm1(AHR)Mym_	MGI:3776466	decreased physiological sensitivity to xenobiotic	12730383	MGI:105043	MGI:3776488
Ahr	Ahr_d_	MGI:2667196	decreased physiological sensitivity to xenobiotic	NULL	MGI:105043	MGI:3776489
Ahr	Ahr_d_	MGI:2667196	decreased sensitivity to xenobiotic induced morbidity/mortality	6021513	MGI:105043	MGI:3776489
Ahr	Ahr_b-1_	MGI:2667308	increased physiological sensitivity to xenobiotic	6021513	MGI:105043	MGI:3776492
Ahr	Ahr_b-1_	MGI:2667308	increased sensitivity to xenobiotic induced morbidity/mortality	6021513	MGI:105043	MGI:3776492
Ahr	Ahr_tm1Gonz_	MGI:2151800	small spleen	7732381	MGI:105043	MGI:2450836
Ahr	Ahr_tm1.2Arte_	MGI:5571477	abnormal cauda epididymis morphology	24174576	MGI:105043	MGI:5571486
Ahr	Ahr_tm1Bra_	MGI:1857427	small prostate gland anterior lobe	12151645	MGI:105043	MGI:4361635
Ahr	Ahr_tm1Bra_	MGI:1857427	abnormal circulating hormone level	12151645	MGI:105043	MGI:4361635
Ahr	Ahr_tm1Bra_	MGI:1857427	decreased liver weight	10973493	MGI:105043	MGI:4361635
Ahr	Ahr_tm1Bra_	MGI:1857427	patent ductus venosus	10973493	MGI:105043	MGI:4361635
Ahr	Ahr_tm1Bra_	MGI:1857427	decreased seminal vesicle weight	12151645	MGI:105043	MGI:4361635
Ahr	Ahr_tm1Bra_	MGI:1857427	decreased physiological sensitivity to xenobiotic	12151645	MGI:105043	MGI:4361635
Ahr	Ahr_tm1Bra_	MGI:1857427	abnormal liver sinusoid morphology	10973493	MGI:105043	MGI:4361635
Ahr	Ahr_tm1Bra_	MGI:1857427	small prostate gland dorsolateral lobe	12151645	MGI:105043	MGI:4361635
Ahr	Ahr_tm1Bra_	MGI:1857427	abnormal ovary physiology	10614669	MGI:105043	MGI:4361634
Ahr	Ahr_tm1.2Arte_	MGI:5571477	seminiferous tubule degeneration	24174576	MGI:105043	MGI:5571486
Ahr	Ahr_tm1Bra_	MGI:1857427	increased body weight	12151645	MGI:105043	MGI:4361635
Ahr	Ahr_tm1.2Arte_	MGI:5571477	teratozoospermia	24174576	MGI:105043	MGI:5571486
Ahr	Ahr_tm1.2Arte_	MGI:5571477	abnormal spermiation	24174576	MGI:105043	MGI:5571486
Ahr	Ahr_tm1.2Arte_	MGI:5571477	decreased testis weight	24174576	MGI:105043	MGI:5571486
Ahr	Ahr_tm1.2Arte_	MGI:5571477	decreased epididymis weight	24174576	MGI:105043	MGI:5571486
Ahr	Ahr_tm1.2Arte_	MGI:5571477	abnormal male germ cell apoptosis	24174576	MGI:105043	MGI:5571486
Ahr	Ahr_tm1.2Arte_	MGI:5571477	abnormal sperm head morphology	24174576	MGI:105043	MGI:5571486
Ahr	Ahr_tm1.2Arte_	MGI:5571477	coiled sperm flagellum	24174576	MGI:105043	MGI:5571486
Ahr	Ahr_tm1.2Arte_	MGI:5571477	decreased fertilization frequency	24174576	MGI:105043	MGI:5571486
Ahr	Ahr_tm1.2Arte_	MGI:5571477	abnormal seminiferous tubule epithelium morphology	24174576	MGI:105043	MGI:5571486
Ahr	Ahr_tm1Bra_	MGI:1857427	persistent hyaloid artery	10973493	MGI:105043	MGI:4361635
Ahr	Ahr_tm1Bra_	MGI:1857427	abnormal branching of the mammary ductal tree	9772216	MGI:105043	MGI:2661863
Ahr	Ahr_tm4.1Bra_	MGI:3821486	enlarged heart	18660548	MGI:105043	MGI:3821487
Ahr	Ahr_tm4.1Bra_	MGI:3821486	enlarged spleen	18660548	MGI:105043	MGI:3821487
Ahr	Ahr_tm4.1Bra_	MGI:3821486	hepatic steatosis	18660548	MGI:105043	MGI:3821487
Ahr	Ahr_tm4.1Bra_	MGI:3821486	patent ductus venosus	18660548	MGI:105043	MGI:3821487
Ahr	Ahr_tm4.1Bra_	MGI:3821486	decreased physiological sensitivity to xenobiotic	18660548	MGI:105043	MGI:3821487
Ahr	Ahr_tm1Bra_	MGI:1857427	increased susceptibility to bacterial infection	17322371	MGI:105043	MGI:4361634
Ahr	Ahr_tm1Bra_	MGI:1857427	abnormal macrophage physiology	17322371	MGI:105043	MGI:4361634
Ahr	Ahr_tm1Bra_	MGI:1857427	lung inflammation	NULL	MGI:105043	MGI:4361634
Ahr	Ahr_tm1Bra_	MGI:1857427	increased susceptibility to injury	15123765	MGI:105043	MGI:4361634
Ahr	Ahr_tm1Bra_	MGI:1857427	abnormal kidney blood vessel morphology	10973493	MGI:105043	MGI:4361635
Ahr	Ahr_tm1Bra_	MGI:1857427	pulmonary edema	15123765	MGI:105043	MGI:4361634
Ahr	Ahr_tm1Bra_	MGI:1857427	abnormal blood vessel morphology	10973493	MGI:105043	MGI:4361635
Ahr	Ahr_tm1Bra_	MGI:1857427	abnormal cytokine level	17322371	MGI:105043	MGI:4361634
Ahr	Ahr_tm1Bra_	MGI:1857427	abnormal chemokine level	17322371	MGI:105043	MGI:4361634
Ahr	Ahr_tm1Bra_	MGI:1857427	abnormal interleukin level	17322371	MGI:105043	MGI:4361634
Ahr	Ahr_tm1Bra_	MGI:1857427	abnormal tumor necrosis factor level	17322371	MGI:105043	MGI:4361634
Ahr	Ahr_tm1Bra_	MGI:1857427	increased physiological sensitivity to xenobiotic	17322371	MGI:105043	MGI:4361634
Ahr	Ahr_tm1Bra_	MGI:1857427	abnormal primordial ovarian follicle morphology	10614669	MGI:105043	MGI:4361634
Ahr	Ahr_tm1Bra_	MGI:1857427	pulmonary alveolar edema	15123765	MGI:105043	MGI:4361634
Ahr	Ahr_tm1Bra_	MGI:1857427	abnormal hepatocyte morphology	10973493	MGI:105043	MGI:4361635
Ahr	Ahr_tm4.1Bra_	MGI:3821486	small liver	18660548	MGI:105043	MGI:3821487
Ahr	Ahr_tm1Bra_	MGI:1857427	abnormal enzyme/coenzyme activity	15123765	MGI:105043	MGI:4361634
Ahr	Ahr_tm1Bra_	MGI:1857427	decreased corpora lutea number	10910997	MGI:105043	MGI:2661863
Ahr	Ahr_tm1Gonz_	MGI:2151800	decreased liver weight	7732381	MGI:105043	MGI:2450836
Ahr	Ahr_tm1Gonz_	MGI:2151800	heart inflammation	9396142	MGI:105043	MGI:2450836
Ahr	Ahr_tm1Gonz_	MGI:2151800	decreased litter size	9396142	MGI:105043	MGI:2450836
Ahr	Ahr_tm1Gonz_	MGI:2151800	reduced female fertility	9396142	MGI:105043	MGI:2450836
Ahr	Ahr_tm1Gonz_	MGI:2151800	enlarged heart	9396142	MGI:105043	MGI:2450836
Ahr	Ahr_tm1Gonz_	MGI:2151800	abnormal colon morphology	9396142	MGI:105043	MGI:2450836
Ahr	Ahr_tm1Gonz_	MGI:2151800	enlarged spleen	9396142	MGI:105043	MGI:2450836
Ahr	Ahr_tm1Gonz_	MGI:2151800	abnormal spleen red pulp morphology	9396142	MGI:105043	MGI:2450836
Ahr	Ahr_tm1Gonz_	MGI:2151800	chronic diarrhea	9396142	MGI:105043	MGI:2450836
Ahr	Ahr_tm1Gonz_	MGI:2151800	acanthosis	9396142	MGI:105043	MGI:2450836
Ahr	Ahr_tm1Gonz_	MGI:2151800	thick skin	9396142	MGI:105043	MGI:2450836
Ahr	Ahr_tm1Gonz_	MGI:2151800	thrombosis	9396142	MGI:105043	MGI:2450836
Ahr	Ahr_tm1Gonz_	MGI:2151800	colitis	9396142	MGI:105043	MGI:2450836
Ahr	Ahr_tm1Gonz_	MGI:2151800	increased heart weight	9396142	MGI:105043	MGI:2450836
Ahr	Ahr_tm1Gonz_	MGI:2151800	vascular smooth muscle hypertrophy	9396142	MGI:105043	MGI:2450836
Ahr	Ahr_tm1Gonz_	MGI:2151800	cardiac fibrosis	9396142	MGI:105043	MGI:2450836
Ahr	Ahr_tm1Gonz_	MGI:2151800	bile duct inflammation	7732381	MGI:105043	MGI:2450836
Ahr	Ahr_tm1Gonz_	MGI:2151800	gastric polyps	9396142	MGI:105043	MGI:2450836
Ahr	Ahr_tm1Gonz_	MGI:2151800	increased liver adenoma incidence	9396142	MGI:105043	MGI:2450836
Ahr	Ahr_tm1Gonz_	MGI:2151800	liver fibrosis	NULL	MGI:105043	MGI:2450836
Ahr	Ahr_tm1Gonz_	MGI:2151800	spleen hypoplasia	7732381	MGI:105043	MGI:2450836
Ahr	Ahr_tm1Gonz_	MGI:2151800	weight loss	9396142	MGI:105043	MGI:2450836
Ahr	Ahr_tm1Gonz_	MGI:2151800	abnormal coat/ hair morphology	9396142	MGI:105043	MGI:2450836
Ahr	Ahr_tm1Gonz_	MGI:2151800	abnormal liver morphology	NULL	MGI:105043	MGI:2450836
Ahr	Ahr_tm1Gonz_	MGI:2151800	premature death	9396142	MGI:105043	MGI:2450836
Ahr	Ahr_tm1Gonz_	MGI:2151800	abnormal heart morphology	9396142	MGI:105043	MGI:2450836
Ahr	Ahr_tm1Gonz_	MGI:2151800	abnormal hepatocyte morphology	NULL	MGI:105043	MGI:2450836
Ahr	Ahr_tm1Gonz_	MGI:2151800	folliculitis	9396142	MGI:105043	MGI:2450836
Ahr	Ahr_tm1Gonz_	MGI:2151800	abnormal hair follicle morphology	9396142	MGI:105043	MGI:2450836
Ahr	Ahr_tm1Gonz_	MGI:2151800	abnormal spleen morphology	9396142	MGI:105043	MGI:2450836
Ahr	Ahr_tm1Gonz_	MGI:2151800	postnatal growth retardation	7732381	MGI:105043	MGI:2450836
Ahr	Ahr_tm1Gonz_	MGI:2151800	abnormal skin condition	9396142	MGI:105043	MGI:2450836
Ahr	Ahr_tm1Gonz_	MGI:2151800	rectal prolapse	9396142	MGI:105043	MGI:2450836
Ahr	Ahr_tm1Gonz_	MGI:2151800	abnormal liver physiology	7732381	MGI:105043	MGI:2450836
Ahr	Ahr_tm1Gonz_	MGI:2151800	increased inflammatory response	7732381	MGI:105043	MGI:2450836
Ahr	Ahr_tm1Gonz_	MGI:2151800	abnormal blood vessel morphology	9396142	MGI:105043	MGI:2450836
Ahr	Ahr_tm1Gonz_	MGI:2151800	abnormal auchene hair morphology	9396142	MGI:105043	MGI:2450836
Ahr	Ahr_tm1Gonz_	MGI:2151800	alopecia	9396142	MGI:105043	MGI:2450836
Ahr	Ahr_tm1Gonz_	MGI:2151800	abnormal uterus morphology	9396142	MGI:105043	MGI:2450836
Ahr	Ahr_tm1Gonz_	MGI:2151800	scaly skin	9396142	MGI:105043	MGI:2450836
Ahr	Ahr_tm1Gonz_	MGI:2151800	skin lesions	9396142	MGI:105043	MGI:2450836
Ahr	Ahr_tm1Gonz_	MGI:2151800	spontaneous skin ulceration	9396142	MGI:105043	MGI:2450836
Ahr	Ahr_tm1Gonz_	MGI:2151800	abnormal epidermal layer morphology	9396142	MGI:105043	MGI:2450836
Ahr	Ahr_tm1Gonz_	MGI:2151800	atrial thrombosis	9396142	MGI:105043	MGI:2450836
Ahr	Ahr_tm1Bra_	MGI:1857427	small liver	8692887	MGI:105043	MGI:2661849
Ahr	Ahr_tm1Bra_	MGI:1857427	decreased body weight	8692887	MGI:105043	MGI:2661849
Ahr	Ahr_tm1Bra_	MGI:1857427	postnatal growth retardation	8692887	MGI:105043	MGI:2661849
Ahr	Ahr_tm1Bra_	MGI:1857427	enlarged spleen	8692887	MGI:105043	MGI:2661849
Ahr	Ahr_tm1Bra_	MGI:1857427	extramedullary hematopoiesis	8692887	MGI:105043	MGI:2661849
Ahr	Ahr_tm1Bra_	MGI:1857427	hepatic steatosis	8692887	MGI:105043	MGI:2661849
Ahr	Ahr_tm1Bra_	MGI:1857427	liver hyperplasia	8692887	MGI:105043	MGI:2661849
Ahr	Ahr_tm1Bra_	MGI:1857427	abnormal Langerhans cell physiology	19454665	MGI:105043	MGI:2661849
Ahr	Ahr_tm1Bra_	MGI:1857427	decreased susceptibility to type IV hypersensitivity reaction	19454665	MGI:105043	MGI:2661849
Ahr	Ahr_tm1Bra_	MGI:1857427	pale liver	8692887	MGI:105043	MGI:2661849
Ahr	Ahr_tm1Bra_	MGI:1857427	decreased liver weight	12621046	MGI:105043	MGI:2661849
Ahr	Ahr_tm1Bra_	MGI:1857427	abnormal cytokine secretion	19454665	MGI:105043	MGI:2661849
Ahr	Ahr_tm1Bra_	MGI:1857427	patent ductus venosus	12621046	MGI:105043	MGI:2661849
Ahr	Ahr_tm1Bra_	MGI:1857427	abnormal Langerhans cell morphology	19454665	MGI:105043	MGI:2661849
Ahr	Ahr_tm1Bra_	MGI:1857427	decreased spleen germinal center size	8692887	MGI:105043	MGI:2661849
Ahr	Ahr_tm1Bra_	MGI:1857427	decreased physiological sensitivity to xenobiotic	12621046	MGI:105043	MGI:2661849
Ahr	Ahr_tm1Bra_	MGI:1857427	abnormal primordial ovarian follicle morphology	10614669	MGI:105043	MGI:2661849
Ahr	Ahr_tm1Bra_	MGI:1857427	decreased germ cell number	10910997	MGI:105043	MGI:2661863
Ahr	Ahr_tm1Bra_	MGI:1857427	abnormal ovulation	12606443	MGI:105043	MGI:2661863
Ahr	Ahr_tm1Bra_	MGI:1857427	small ovary	12606443	MGI:105043	MGI:2661863
Ahr	Ahr_tm1Bra_	MGI:1857427	abnormal ovarian folliculogenesis	NULL	MGI:105043	MGI:2661863
Ahr	Ahr_tm1Gonz_	MGI:2151800	abnormal hair shaft morphology	9396142	MGI:105043	MGI:2450836
Ahr	Ahr_tm1Gonz_	MGI:2151800	postnatal lethality
Ahr	Ahr_tm1Bra_	MGI:1857427	abnormal keratinocyte physiology	19454665	MGI:105043	MGI:2661849
Ahr	Ahr_tm1Yfk_	MGI:2657000	abnormal urinary bladder blood vessel morphology	22232670	MGI:105043	MGI:2657002
Ahr	Ahr_tm1Gonz_	MGI:2151800	decreased spleen white pulp amount	9396142	MGI:105043	MGI:2450836
Ahr	Ahr_tm1Gonz_	MGI:2151800	decreased physiological sensitivity to xenobiotic	7732381	MGI:105043	MGI:2450836
Ahr	Ahr_tm1Gonz_	MGI:2151800	hypergranulosis	9396142	MGI:105043	MGI:2450836
Ahr	Ahr_tm1Gonz_	MGI:2151800	abnormal stomach pyloric region morphology	9396142	MGI:105043	MGI:2450836
Ahr	Ahr_tm1Gonz_	MGI:2151800	abnormal coronary artery morphology	9396142	MGI:105043	MGI:2450836
Ahr	Ahr_tm1Yfk_	MGI:2657000	abnormal urinary bladder morphology	22232670	MGI:105043	MGI:2657002
Ahr	Ahr_tm1Yfk_	MGI:2657000	postnatal growth retardation	9427285	MGI:105043	MGI:2657002
Ahr	Ahr_tm1Yfk_	MGI:2657000	abnormal urinary bladder urothelium morphology	22232670	MGI:105043	MGI:2657002
Ahr	Ahr_tm1Yfk_	MGI:2657000	cystolithiasis	22232670	MGI:105043	MGI:2657002
Ahr	Ahr_tm1Gonz_	MGI:2151800	increased hepatoma incidence	9396142	MGI:105043	MGI:2450836
Ahr	Ahr_tm1Yfk_	MGI:2657000	urinary bladder fibrosis	22232670	MGI:105043	MGI:2657002
Ahr	Ahr_tm1Yfk_	MGI:2657000	disorganized retinal layers	23301081	MGI:105043	MGI:2657002
Ahr	Ahr_tm1Yfk_	MGI:2657000	abnormal horizontal vestibuloocular reflex	23301081	MGI:105043	MGI:2657002
Ahr	Ahr_tm1Yfk_	MGI:2657000	increased urine uric acid level	22232670	MGI:105043	MGI:2657002
Ahr	Ahr_tm1Yfk_	MGI:2657000	urinary bladder inflammation	22232670	MGI:105043	MGI:2657002
Ahr	Ahr_tm1Yfk_	MGI:2657000	abnormal optokinetic reflex	23301081	MGI:105043	MGI:2657002
Ahr	Ahr_tm1Yfk_	MGI:2657000	increased urinary bladder carcinoma incidence	22232670	MGI:105043	MGI:2657002
Ahr	Ahr_tm1Yfk_	MGI:2657000	abnormal xenobiotic pharmacokinetics	12646173	MGI:105043	MGI:2657002
Ahr	Ahr_tm1Yfk_	MGI:2657000	decreased physiological sensitivity to xenobiotic	9427285	MGI:105043	MGI:2657002
Ahsg	Ahsg_tm1Mbl_	MGI:2180147	decreased circulating insulin level	12145157	MGI:107189	MGI:4415324
Ahsg	Ahsg_tm1.1(KOMP)Vlcg_	MGI:5548370	increased or absent threshold for auditory brainstem response	NULL	MGI:107189	MGI:5700812
Ahsg	Ahsg_tm1.1(KOMP)Vlcg_	MGI:5548370	short tibia	NULL	MGI:107189	MGI:5700812
Ahsg	Ahsg_tm1Mbl_	MGI:2180147	decreased susceptibility to weight gain	12145157	MGI:107189	MGI:4415324
Ahsg	Ahsg_tm1Mbl_	MGI:2180147	decreased susceptibility to diet-induced obesity	12145157	MGI:107189	MGI:4415324
Ahsg	Ahsg_tm1Mbl_	MGI:2180147	improved glucose tolerance	12145157	MGI:107189	MGI:4415324
Ahsg	Ahsg_tm1Mbl_	MGI:2180147	decreased circulating free fatty acid level	12145157	MGI:107189	MGI:4415324
Ahsg	Ahsg_tm1Mbl_	MGI:2180147	decreased circulating triglyceride level	12145157	MGI:107189	MGI:4415324
Ahsg	Ahsg_tm1Mbl_	MGI:2180147	abnormal blood homeostasis	9395485	MGI:107189	MGI:2654843
Ahsg	Ahsg_tm1Mbl_	MGI:2180147	calcified muscle	9395485	MGI:107189	MGI:2654843
Ahsg	Ahsg_tm1Mbl_	MGI:2180147	increased insulin sensitivity	12145157	MGI:107189	MGI:4415324
Aimp1	Aimp1_Gt(OST58507)Lex_	MGI:3531206	decreased inflammatory response	15681823	MGI:102774	MGI:3531287
Aimp1	Aimp1_Gt(OST58507)Lex_	MGI:3531206	delayed wound healing	15681823	MGI:102774	MGI:3531287
Aire	Aire_tm1Pltn_	MGI:2182940	liver inflammation	11854172	MGI:1338803	MGI:2182941
Aire	Aire_tm1Pltn_	MGI:2182940	infertility	11854172	MGI:1338803	MGI:2182941
Aire	Aire_tm1.1Doi_	MGI:2661910	stomach inflammation	16172259	MGI:1338803	MGI:3793700
Aire	Aire_tm1Pltn_	MGI:2182940	absent adrenal gland	11854172	MGI:1338803	MGI:2182941
Aire	Aire_tm1.1Doi_	MGI:2661910	retinal degeneration	16172259	MGI:1338803	MGI:3793700
Aire	Aire_tm1Pltn_	MGI:2182940	increased T cell proliferation	11854172	MGI:1338803	MGI:2182941
Aire	Aire_tm1Pltn_	MGI:2182940	thymus atrophy	11854172	MGI:1338803	MGI:2182941
Aire	Aire_tm1Pltn_	MGI:2182940	increased autoantibody level	11854172	MGI:1338803	MGI:2182941
Aire	Aire_tm1Pltn_	MGI:2182940	abnormal T cell morphology	11854172	MGI:1338803	MGI:2182941
Aire	Aire_tm1Pltn_|Aire_+_	MGI:2182940	reduced fertility	11854172	MGI:1338803	MGI:2654848
Aire	Aire_tm1Mand_|Aire_+_	MGI:3793464	abnormal sciatic nerve morphology	NULL	MGI:1338803	MGI:3803199
Aire	Aire_tm1.1Doi_	MGI:2661910	cachexia	16172259	MGI:1338803	MGI:3793701
Aire	Aire_tm1.1Doi_	MGI:2661910	abnormal thymus medulla morphology	12376594	MGI:1338803	MGI:2661915
Aire	Aire_tm1Mmat_	MGI:3573749	decreased tear production	15699112	MGI:1338803	MGI:3576479
Aire	Aire_tm1.1Doi_	MGI:2661910	thyroid inflammation	16172259	MGI:1338803	MGI:3793701
Aire	Aire_tm1.1Doi_	MGI:2661910	ovary inflammation	16172259	MGI:1338803	MGI:3793701
Aire	Aire_tm1.1Doi_	MGI:2661910	premature death	16172259	MGI:1338803	MGI:3793701
Aire	Aire_tm1.1Doi_	MGI:2661910	increased incidence of corneal inflammation	16172259	MGI:1338803	MGI:3793701
Aire	Aire_tm1.1Doi_	MGI:2661910	liver inflammation	16172259	MGI:1338803	MGI:3793701
Aire	Aire_tm1.1Doi_	MGI:2661910	increased autoantibody level	16172259	MGI:1338803	MGI:3793700
Aire	Aire_tm1.1Doi_	MGI:2661910	pancreas inflammation	16172259	MGI:1338803	MGI:3793701
Aire	Aire_tm1.1Doi_	MGI:2661910	salivary gland inflammation	16172259	MGI:1338803	MGI:3793701
Aire	Aire_tm1.1Doi_	MGI:2661910	lung inflammation	16172259	MGI:1338803	MGI:3793700
Aire	Aire_tm1.1Doi_	MGI:2661910	retinal degeneration	16172259	MGI:1338803	MGI:3793701
Aire	Aire_tm1.1Doi_	MGI:2661910	increased T cell number	12376594	MGI:1338803	MGI:2661915
Aire	Aire_tm1Mmat_	MGI:3573749	parotid gland inflammation	15699112	MGI:1338803	MGI:3576479
Aire	Aire_tm1Mmat_	MGI:3573749	lacrimal gland inflammation	15699112	MGI:1338803	MGI:3576479
Aire	Aire_tm1Mmat_	MGI:3573749	stomach inflammation	15699112	MGI:1338803	MGI:3576481
Aire	Aire_tm1Mmat_	MGI:3573749	increased autoantibody level	15699112	MGI:1338803	MGI:3576481
Aire	Aire_tm1Mmat_	MGI:3573749	abnormal stomach mucosa morphology	15699112	MGI:1338803	MGI:3576481
Aire	Aire_tm1Mmat_	MGI:3573749	abnormal salivary gland morphology	15699112	MGI:1338803	MGI:3576483
Aire	Aire_tm1Mmat_	MGI:3573749	autoimmune response	15699112	MGI:1338803	MGI:3576483
Aire	Aire_tm1.1Doi_	MGI:2661910	increased incidence of corneal inflammation	16172259	MGI:1338803	MGI:3793700
Aire	Aire_tm1.1Doi_	MGI:2661910	salivary gland inflammation	16172259	MGI:1338803	MGI:3793700
Aire	Aire_tm1.1Doi_	MGI:2661910	stomach inflammation	16172259	MGI:1338803	MGI:3793701
Aire	Aire_tm1.1Doi_	MGI:2661910	prostate gland inflammation	16172259	MGI:1338803	MGI:3793702
Aire	Aire_tm1.1Doi_	MGI:2661910	stomach inflammation	17360567	MGI:1338803	MGI:2661915
Aire	Aire_tm1.1Doi_	MGI:2661910	increased autoantibody level	16172259	MGI:1338803	MGI:3793703
Aire	Aire_tm1.1Doi_	MGI:2661910	prostate gland inflammation	16172259	MGI:1338803	MGI:3793703
Aire	Aire_tm1.1Doi_	MGI:2661910	lung inflammation	16172259	MGI:1338803	MGI:3793703
Aire	Aire_tm1.1Doi_	MGI:2661910	ovary inflammation	16172259	MGI:1338803	MGI:3793703
Aire	Aire_tm1.1Doi_	MGI:2661910	stomach inflammation	16172259	MGI:1338803	MGI:3793703
Aire	Aire_tm1.1Doi_	MGI:2661910	salivary gland inflammation	16172259	MGI:1338803	MGI:3793703
Aire	Aire_tm1.1Doi_	MGI:2661910	pancreas inflammation	16172259	MGI:1338803	MGI:3793703
Aire	Aire_tm1.1Doi_	MGI:2661910	pancreas inflammation	16172259	MGI:1338803	MGI:3793707
Aire	Aire_tm1.1Doi_	MGI:2661910	increased autoantibody level	16172259	MGI:1338803	MGI:3793702
Aire	Aire_tm1.1Doi_	MGI:2661910	salivary gland inflammation	16172259	MGI:1338803	MGI:3793707
Aire	Aire_tm1.1Doi_	MGI:2661910	lung inflammation	16172259	MGI:1338803	MGI:3793702
Aire	Aire_tm1.1Doi_	MGI:2661910	ovary inflammation	16172259	MGI:1338803	MGI:3793702
Aire	Aire_tm1.1Doi_	MGI:2661910	retinal degeneration	16172259	MGI:1338803	MGI:3793702
Aire	Aire_tm1.1Doi_	MGI:2661910	stomach inflammation	16172259	MGI:1338803	MGI:3793702
Aire	Aire_tm1.1Doi_	MGI:2661910	salivary gland inflammation	16172259	MGI:1338803	MGI:3793702
Aire	Aire_tm1.1Doi_	MGI:2661910	liver inflammation	16172259	MGI:1338803	MGI:3793702
Aire	Aire_tm1.1Doi_	MGI:2661910	increased incidence of corneal inflammation	16172259	MGI:1338803	MGI:3793702
Aire	Aire_tm1.1Doi_	MGI:2661910	increased autoantibody level	16172259	MGI:1338803	MGI:3793701
Aire	Aire_tm1.1Doi_	MGI:2661910	prostate gland inflammation	16172259	MGI:1338803	MGI:3793701
Aire	Aire_tm1.1Doi_	MGI:2661910	liver inflammation	16172259	MGI:1338803	MGI:3793703
Aire	Aire_tm1Mand_|Aire_+_	MGI:3793464	paralysis	22490868	MGI:1338803	MGI:3803199
Aire	Aire_tm1.1Doi_	MGI:2661910	increased susceptibility to autoimmune disorder	12376594	MGI:1338803	MGI:2661915
Aire	Aire_tm1.1Doi_	MGI:2661910	increased autoantibody level	17360567	MGI:1338803	MGI:2661915
Aire	Aire_tm1Mmat_	MGI:3573749	reduced fertility	15699112	MGI:1338803	MGI:3576479
Aire	Aire_tm1Mmat_	MGI:3573749	autoimmune response	15699112	MGI:1338803	MGI:3576479
Aire	Aire_tm1Mmat_	MGI:3573749	pancreas inflammation	15699112	MGI:1338803	MGI:3576479
Aire	Aire_tm1Mmat_	MGI:3573749	stomach inflammation	15699112	MGI:1338803	MGI:3576479
Aire	Aire_tm1Mmat_	MGI:3573749	submandibular gland inflammation	15699112	MGI:1338803	MGI:3576479
Aire	Aire_tm1Mand_|Aire_+_	MGI:3793464	demyelination	22490868	MGI:1338803	MGI:3803199
Aire	Aire_tm1.1Doi_	MGI:2661910	liver inflammation	16172259	MGI:1338803	MGI:3793707
Aire	Aire_tm1Mand_|Aire_+_	MGI:3793464	salivary gland inflammation	18414681	MGI:1338803	MGI:3803199
Aire	Aire_tm1.1Doi_	MGI:2661910	lung inflammation	16172259	MGI:1338803	MGI:3793701
Aire	Aire_tm1Mand_|Aire_+_	MGI:3793464	increased inflammatory response	22490868	MGI:1338803	MGI:3803199
Aire	Aire_tm1Mand_|Aire_+_	MGI:3793464	limb grasping	22490868	MGI:1338803	MGI:3803199
Aire	Aire_tm1Mand_	MGI:3793464	lacrimal gland inflammation	18414681	MGI:1338803	MGI:3803198
Aire	Aire_tm1Mand_	MGI:3793464	salivary gland inflammation	18414681	MGI:1338803	MGI:3803198
Aire	Aire_tm1Mand_	MGI:3793464	eye inflammation	18414681	MGI:1338803	MGI:3803198
Aire	Aire_tm1Mand_|Aire_+_	MGI:3793464	lacrimal gland inflammation	18414681	MGI:1338803	MGI:3803197
Aire	Aire_tm1Mand_|Aire_+_	MGI:3793464	salivary gland inflammation	18414681	MGI:1338803	MGI:3803197
Aire	Aire_tm1.1Doi_	MGI:2661910	lung inflammation	16172259	MGI:1338803	MGI:3793707
Aire	Aire_tm1.1Doi_	MGI:2661910	stomach inflammation	16172259	MGI:1338803	MGI:3793707
Aire	Aire_tm1Mand_|Aire_+_	MGI:3793464	hindlimb paralysis	18414681	MGI:1338803	MGI:3803199
Aire	Aire_tm2Mmat_	MGI:3818933	absent Hassall's corpuscle	19015306	MGI:1338803	MGI:3818934
Aire	Aire_tm1.1Doi_|Aire_tm1Mand_	MGI:2661910|MGI:3793464	lung inflammation	18414681	MGI:1338803	MGI:3803201
Aire	Aire_tm1.1Doi_|Aire_tm1Mand_	MGI:2661910|MGI:3793464	abnormal CD4-positive
Aire	Aire_tm1.1Doi_|Aire_tm1Mand_	MGI:2661910|MGI:3793464	uveitis	18414681	MGI:1338803	MGI:3803201
Aire	Aire_tm1.1Doi_|Aire_tm1Mand_	MGI:2661910|MGI:3793464	chronic pancreas inflammation	18414681	MGI:1338803	MGI:3803201
Aire	Aire_tm1.1Doi_|Aire_tm1Mand_	MGI:2661910|MGI:3793464	thyroid inflammation	18414681	MGI:1338803	MGI:3803201
Aire	Aire_tm1.1Doi_|Aire_tm1Mand_	MGI:2661910|MGI:3793464	insulitis	18414681	MGI:1338803	MGI:3803201
Aire	Aire_tm1.1Doi_|Aire_tm1Mand_	MGI:2661910|MGI:3793464	lacrimal gland inflammation	18414681	MGI:1338803	MGI:3803201
Aire	Aire_tm2Mmat_	MGI:3818933	abnormal thymus morphology	19015306	MGI:1338803	MGI:3818934
Aire	Aire_tm1Ptsn_	MGI:3722595	sublingual gland inflammation	19265170	MGI:1338803	MGI:3836627
Aire	Aire_tm2Mmat_	MGI:3818933	abnormal thymus physiology	19015306	MGI:1338803	MGI:3818934
Aire	Aire_tm1.1Doi_|Aire_tm1Mand_	MGI:2661910|MGI:3793464	weight loss	18414681	MGI:1338803	MGI:3803201
Aire	Aire_tm2Mmat_|Aire_tm1Mmat_	MGI:3818933|MGI:3573749	abnormal thymus morphology	19015306	MGI:1338803	MGI:3818935
Aire	Aire_tm2Mmat_|Aire_tm1Mmat_	MGI:3818933|MGI:3573749	autoimmune response	19015306	MGI:1338803	MGI:3818935
Aire	Aire_tm1Ptsn_	MGI:3722595	reduced male fertility	19265170	MGI:1338803	MGI:3836627
Aire	Aire_tm1Ptsn_	MGI:3722595	abnormal T cell activation	19265170	MGI:1338803	MGI:3836627
Aire	Aire_tm1Ptsn_	MGI:3722595	abnormal thymus medulla morphology	19265170	MGI:1338803	MGI:3836627
Aire	Aire_tm1Ptsn_	MGI:3722595	uveitis	19265170	MGI:1338803	MGI:3836627
Aire	Aire_tm1Ptsn_	MGI:3722595	vitreous body inflammation	19265170	MGI:1338803	MGI:3836627
Aire	Aire_tm1Ptsn_	MGI:3722595	increased autoantibody level	19265170	MGI:1338803	MGI:3836627
Aire	Aire_tm2Mmat_	MGI:3818933	autoimmune response	19015306	MGI:1338803	MGI:3818934
Aire	Aire_tm1.1Doi_	MGI:2661910	salivary gland inflammation	18414681	MGI:1338803	MGI:3803200
Aire	Aire_tm1Mand_|Aire_+_	MGI:3793464	abnormal CD4-positive
Aire	Aire_tm1Mand_|Aire_+_	MGI:3793464	CNS inflammation	18414681	MGI:1338803	MGI:3803199
Aire	Aire_tm1Mand_|Aire_+_	MGI:3793464	chronic pancreas inflammation	18414681	MGI:1338803	MGI:3803199
Aire	Aire_tm1Mand_|Aire_+_	MGI:3793464	thyroid inflammation	18414681	MGI:1338803	MGI:3803199
Aire	Aire_tm1Mand_|Aire_+_	MGI:3793464	abnormal nervous system morphology	22490868	MGI:1338803	MGI:3803199
Aire	Aire_tm1Mand_|Aire_+_	MGI:3793464	increased autoantibody level	22490868	MGI:1338803	MGI:3803199
Aire	Aire_tm1Mand_|Aire_+_	MGI:3793464	insulitis	18414681	MGI:1338803	MGI:3803199
Aire	Aire_tm1Mand_|Aire_+_	MGI:3793464	increased susceptibility to autoimmune diabetes	NULL	MGI:1338803	MGI:3803199
Aire	Aire_tm1.1Doi_|Aire_tm1Mand_	MGI:2661910|MGI:3793464	stomach inflammation	18414681	MGI:1338803	MGI:3803201
Aire	Aire_tm1Mand_|Aire_+_	MGI:3793464	lacrimal gland inflammation	18414681	MGI:1338803	MGI:3803199
Aire	Aire_tm1.1Doi_|Aire_tm1Mand_	MGI:2661910|MGI:3793464	salivary gland inflammation	18414681	MGI:1338803	MGI:3803201
Aire	Aire_tm1.1Doi_	MGI:2661910	stomach inflammation	18414681	MGI:1338803	MGI:3803200
Aire	Aire_tm1.1Doi_	MGI:2661910	lung inflammation	18414681	MGI:1338803	MGI:3803200
Aire	Aire_tm1.1Doi_	MGI:2661910	abnormal CD4-positive
Aire	Aire_tm1.1Doi_	MGI:2661910	uveitis	18414681	MGI:1338803	MGI:3803200
Aire	Aire_tm1.1Doi_	MGI:2661910	chronic pancreas inflammation	18414681	MGI:1338803	MGI:3803200
Aire	Aire_tm1.1Doi_	MGI:2661910	thyroid inflammation	18414681	MGI:1338803	MGI:3803200
Aire	Aire_tm1.1Doi_	MGI:2661910	insulitis	18414681	MGI:1338803	MGI:3803200
Aire	Aire_tm1.1Doi_	MGI:2661910	lacrimal gland inflammation	18414681	MGI:1338803	MGI:3803200
Aire	Aire_tm3(cre)Mmat_	MGI:4454265	no abnormal phenotype detected	20404099	MGI:1338803	MGI:4455336
Aire	Aire_tm1Mand_|Aire_+_	MGI:3793464	abnormal chemokine level	22490868	MGI:1338803	MGI:3803199
Aire	Aire_tm1Ptsn_	MGI:3722595	increased interleukin-12 secretion	21182094	MGI:1338803	MGI:5140806
Aire	Aire_tm1Pltn_	MGI:2182940	decreased splenocyte proliferation	16732280	MGI:1338803	MGI:5008645
Aire	Aire_tm1Ptsn_	MGI:3722595	abnormal adaptive immunity	21182094	MGI:1338803	MGI:5140806
Aire	Aire_tm1Ptsn_	MGI:3722595	parotid gland inflammation	19265170	MGI:1338803	MGI:3836627
Aire	Aire_tm1Ptsn_	MGI:3722595	increased susceptibility to autoimmune disorder	21182094	MGI:1338803	MGI:5140806
Aire	Aire_tm1Ptsn_	MGI:3722595	decreased susceptibility to fungal infection	21182094	MGI:1338803	MGI:5140806
Aire	Aire_tm1Ptsn_	MGI:3722595	increased susceptibility to fungal infection	21182094	MGI:1338803	MGI:5140806
Aire	Aire_tm1Ptsn_	MGI:3722595	abnormal T-helper 1 physiology	21182094	MGI:1338803	MGI:5140806
Aire	Aire_tm1Pltn_	MGI:2182940	decreased interleukin-2 secretion	16732280	MGI:1338803	MGI:5008645
Aire	Aire_tm1Ptsn_	MGI:3722595	increased tumor necrosis factor secretion	21182094	MGI:1338803	MGI:5140806
Aire	Aire_tm1Pltn_	MGI:2182940	decreased NK T cell number	16732280	MGI:1338803	MGI:5008646
Aire	Aire_tm1Ptsn_	MGI:3722595	increased interleukin-23 secretion	21182094	MGI:1338803	MGI:5140806
Aire	Aire_tm1Ptsn_	MGI:3722595	increased interleukin-6 secretion	21182094	MGI:1338803	MGI:5140806
Aire	Aire_tm1Ptsn_	MGI:3722595	abnormal cytokine level	21182094	MGI:1338803	MGI:5140806
Aire	Aire_tm1Ptsn_	MGI:3722595	abnormal T-helper 17 cell physiology	21182094	MGI:1338803	MGI:5140806
Aire	Aire_tm1.1(cre)Ghr_	MGI:5296650	decreased regulatory T cell number	21300913	MGI:1338803	MGI:5296658
Aire	Aire_tm1.1(cre)Ghr_	MGI:5296650	increased dendritic cell number	21300913	MGI:1338803	MGI:5296658
Aire	Aire_tm1.1(cre)Ghr_	MGI:5296650	decreased dendritic cell number	21300913	MGI:1338803	MGI:5296658
Aire	Aire_tm1Ptsn_	MGI:3722595	abnormal regulatory T cell physiology	21182094	MGI:1338803	MGI:5140806
Aire	Aire_tm1Pltn_	MGI:2182940	abnormal spleen marginal zone morphology	16709926	MGI:1338803	MGI:5008645
Aire	Aire_tm1Pltn_	MGI:2182940	abnormal myelopoiesis	16709926	MGI:1338803	MGI:5008645
Aire	Aire_tm1Pltn_	MGI:2182940	decreased body weight	16709926	MGI:1338803	MGI:5008645
Aire	Aire_tm1Pltn_	MGI:2182940	abnormal definitive hematopoiesis	16709926	MGI:1338803	MGI:5008645
Aire	Aire_tm1Ptsn_	MGI:3722595	stomach inflammation	21182094	MGI:1338803	MGI:5140806
Aire	Aire_tm1Pltn_	MGI:2182940	enlarged spleen	16709926	MGI:1338803	MGI:5008645
Aire	Aire_tm1Pltn_	MGI:2182940	abnormal metallophilic macrophage morphology	16709926	MGI:1338803	MGI:5008645
Aire	Aire_tm1Pltn_	MGI:2182940	increased B cell derived lymphoma incidence	16709926	MGI:1338803	MGI:5008645
Aire	Aire_tm1Pltn_	MGI:2182940	increased monocyte cell number	16709926	MGI:1338803	MGI:5008645
Aire	Aire_tm1Pltn_	MGI:2182940	increased marginal zone B cell number	16709926	MGI:1338803	MGI:5008645
Aire	Aire_tm1Pltn_	MGI:2182940	decreased autoantibody level	16732280	MGI:1338803	MGI:5008645
Aire	Aire_tm1Pltn_	MGI:2182940	abnormal thymus physiology	16732280	MGI:1338803	MGI:5008645
Aire	Aire_tm1Pltn_	MGI:2182940	increased spleen weight	16709926	MGI:1338803	MGI:5008645
Aire	Aire_tm1Pltn_	MGI:2182940	decreased NK T cell number	16732280	MGI:1338803	MGI:5008645
Aire	Aire_tm1Pltn_	MGI:2182940	abnormal NK T cell physiology	16732280	MGI:1338803	MGI:5008645
Aire	Aire_tm1Pltn_	MGI:2182940	decreased follicular B cell number	16709926	MGI:1338803	MGI:5008645
Aire	Aire_tm1Pltn_	MGI:2182940	increased B cell number	16709926	MGI:1338803	MGI:5008645
Aire	Aire_tm1Pltn_	MGI:2182940	liver inflammation	16709926	MGI:1338803	MGI:5008645
Akr1b3	Akr1b3_tm1Skc_	MGI:2183239	abnormal kidney inner medulla morphology	10913167	MGI:1353494	MGI:2654853
Akr1b3	Akr1b3_tm1Skc_	MGI:2183239	decreased urine creatinine level	10913167	MGI:1353494	MGI:2654853
Akr1b3	Akr1b3_tm1.1Kgab_	MGI:5008171	abnormal vitamin C level	20410296	MGI:1353494	MGI:5008184
Akr1b3	Akr1b3_tm1Tona_	MGI:3689185	increased circulating magnesium level	11032718	MGI:1353494	MGI:3689737
Akr1b3	Akr1b3_tm1Tona_	MGI:3689185	decreased urine osmolality	11032718	MGI:1353494	MGI:3689737
Akr1b3	Akr1b3_tm1Tona_	MGI:3689185	increased urine calcium level	11032718	MGI:1353494	MGI:3689737
Akr1b3	Akr1b3_tm1Tona_	MGI:3689185	polyuria	11032718	MGI:1353494	MGI:3689737
Akr1b3	Akr1b3_tm1Tona_	MGI:3689185	increased circulating calcium level	11032718	MGI:1353494	MGI:3689737
Akr1b3	Akr1b3_tm1Tona_	MGI:3689185	weight loss	11032718	MGI:1353494	MGI:3689737
Akr1b3	Akr1b3_tm1Skc_	MGI:2183239	polyuria	10913167	MGI:1353494	MGI:2654853
Akr1b3	Akr1b3_tm1Skc_	MGI:2183239	abnormal renal water reabsorbtion	10913167	MGI:1353494	MGI:2654853
Akr1b3	Akr1b3_tm1Skc_	MGI:2183239	decreased urine sodium level	10913167	MGI:1353494	MGI:2654853
Akr1b3	Akr1b3_tm1Skc_	MGI:2183239	dilated kidney collecting duct	10913167	MGI:1353494	MGI:2654853
Akr1b3	Akr1b3_tm1Skc_	MGI:2183239	decreased urine osmolality	10913167	MGI:1353494	MGI:2654853
Akr1b3	Akr1b3_tm1Skc_	MGI:2183239	decreased urine calcium level	10913167	MGI:1353494	MGI:2654853
Akr1b3	Akr1b3_tm1Skc_	MGI:2183239	decreased urine potassium level	10913167	MGI:1353494	MGI:2654853
Akr1b3	Akr1b3_tm1Skc_	MGI:2183239	decreased urine chloride ion level	10913167	MGI:1353494	MGI:2654853
Akr1b3	Akr1b3_tm1Skc_	MGI:2183239	decreased urine urea nitrogen level	10913167	MGI:1353494	MGI:2654853
Akr1b3	Akr1b3_tm1Skc_	MGI:2183239	polydipsia	10913167	MGI:1353494	MGI:2654853
Akt3	Akt3_Nmf350_|Akt3_+_	MGI:4941186	increased susceptibility to pharmacologically induced seizures	21159799	MGI:1345147	MGI:4941200
Akt3	Akt3_Nmf350_|Akt3_+_	MGI:4941186	tonic-clonic seizures	21159799	MGI:1345147	MGI:4941200
Akt3	Akt3_Nmf350_	MGI:4941186	abnormal neuron morphology	21159799	MGI:1345147	MGI:4941199
Akt3	Akt3_Nmf350_	MGI:4941186	tonic-clonic seizures	21159799	MGI:1345147	MGI:4941199
Akt3	Akt3_Nmf350_	MGI:4941186	enlarged hippocampus	21159799	MGI:1345147	MGI:4941199
Akt3	Akt3_Nmf350_|Akt3_+_	MGI:4941186	abnormal seizure response to electrical stimulation	21159799	MGI:1345147	MGI:4941200
Akt3	Akt3_Nmf350_|Akt3_+_	MGI:4941186	sporadic seizures	21159799	MGI:1345147	MGI:4941200
Akt3	Akt3_Nmf350_|Akt3_+_	MGI:4941186	maximal tonic hindlimb extension seizures	21159799	MGI:1345147	MGI:4941200
Akt3	Akt3_Nmf350_|Akt3_+_	MGI:4941186	increased brain size	21159799	MGI:1345147	MGI:4941200
Akt3	Akt3_Nmf350_	MGI:4941186	increased brain size	21159799	MGI:1345147	MGI:4941199
Akt3	Akt3_Nmf350_	MGI:4941186	ectopic cerebellar granule cells	21159799	MGI:1345147	MGI:4941199
Akt3	Akt3_Nmf350_|Akt3_+_	MGI:4941186	increased brain weight	21159799	MGI:1345147	MGI:4941200
Akt3	Akt3_tm1Hem_	MGI:3580101	increased susceptibility to neuronal excitotoxicity	15930105	MGI:1345147	MGI:3580267
Akt3	Akt3_Nmf350_	MGI:4941186	absent corpus callosum	21159799	MGI:1345147	MGI:4941199
Akt3	Akt3_Nmf350_	MGI:4941186	increased susceptibility to pharmacologically induced seizures	21159799	MGI:1345147	MGI:4941199
Akt3	Akt3_tm1Mbb_	MGI:3574346	decreased brain size	15713641	MGI:1345147	MGI:3574757
Akt3	Akt3_tm1Hem_	MGI:3580101	decreased brain weight	15930105	MGI:1345147	MGI:3580267
Akt3	Akt3_tm1Hem_	MGI:3580101	decreased brain size	15930105	MGI:1345147	MGI:3580267
Akt3	Akt3_tm1Hem_	MGI:3580101	decreased corpus callosum size	15930105	MGI:1345147	MGI:3580267
Akt3	Akt3_tm1Mbb_	MGI:3574346	abnormal seizure response to electrical stimulation	21159799	MGI:1345147	MGI:4941198
Akt3	Akt3_tm1Mbb_	MGI:3574346	maximal tonic hindlimb extension seizures	21159799	MGI:1345147	MGI:4941198
Akt3	Akt3_tm1Mbb_	MGI:3574346	tonic-clonic seizures	21159799	MGI:1345147	MGI:4941198
Akt3	Akt3_Nmf350_	MGI:4941186	abnormal seizure response to electrical stimulation	21159799	MGI:1345147	MGI:4941199
Akt3	Akt3_Nmf350_	MGI:4941186	maximal tonic hindlimb extension seizures	21159799	MGI:1345147	MGI:4941199
Akt3	Akt3_Nmf350_	MGI:4941186	increased brain weight	21159799	MGI:1345147	MGI:4941199
Akt3	Akt3_tm1Hem_	MGI:3580101	abnormal brain ventricle morphology	15930105	MGI:1345147	MGI:3580267
Aldh2	Aldh2_+_|Aldh2_tm1Dmro_	MGI:5608796	abnormal ethanol metabolism	25163478	MGI:99600	MGI:5608798
Aldh2	Aldh2_tm1Kaw_	MGI:2157245	abnormal cellular respiration	10913633	MGI:99600	MGI:2654875
Aldh2	Aldh2_tm1a(EUCOMM)Wtsi_	MGI:4431566	abnormal startle reflex	NULL	MGI:99600	MGI:5450479
Aldh2	Aldh2_tm1a(EUCOMM)Wtsi_	MGI:4431566	abnormal response to tactile stimuli	NULL	MGI:99600	MGI:5450479
Aldh2	Aldh2_tm1a(EUCOMM)Wtsi_	MGI:4431566	decreased circulating amylase level	NULL	MGI:99600	MGI:5450479
Aldh2	Aldh2_tm1a(EUCOMM)Wtsi_	MGI:4431566	decreased bone mineral content	NULL	MGI:99600	MGI:5450479
Aldh2	Aldh2_tm1a(EUCOMM)Wtsi_	MGI:4431566	decreased litter size	21734703	MGI:99600	MGI:5467969
Aldh2	Aldh2_Gt(OST7285)Lex_	MGI:3530243	decreased alcohol consumption	17010132	MGI:99600	MGI:5475253
Aldh2	Aldh2_Gt(OST7285)Lex_	MGI:3530243	enhanced behavioral response to alcohol	17010132	MGI:99600	MGI:5475253
Aldh2	Aldh2_tm1Kaw_	MGI:2157245	abnormal enzyme/coenzyme activity	10913633	MGI:99600	MGI:2654875
Aldh2	Aldh2_+_|Aldh2_tm1Dmro_	MGI:5608796	hyperalgesia	25163478	MGI:99600	MGI:5608798
Aldh2	Aldh2_+_|Aldh2_tm1Dmro_	MGI:5608796	abnormal nociception after inflammation	25163478	MGI:99600	MGI:5608798
Alms1	Alms1_L2131X_	MGI:3699224	seminiferous tubule degeneration	17206865	MGI:1934606	MGI:3700128
Alms1	Alms1_L2131X_	MGI:3699224	increased circulating insulin level	17206865	MGI:1934606	MGI:3700128
Alms1	Alms1_L2131X_	MGI:3699224	abnormal spermatogenesis	17206865	MGI:1934606	MGI:3700128
Alms1	Alms1_L2131X_	MGI:3699224	abnormal circulating cholesterol level	17206865	MGI:1934606	MGI:3700128
Alms1	Alms1_foz_	MGI:3621984	increased food intake	16516152	MGI:1934606	MGI:3622093
Alms1	Alms1_foz_	MGI:3621984	liver fibrosis	16516152	MGI:1934606	MGI:3622093
Alms1	Alms1_foz_	MGI:3621984	increased liver weight	16516152	MGI:1934606	MGI:3622093
Alms1	Alms1_foz_	MGI:3621984	hepatic steatosis	16516152	MGI:1934606	MGI:3622093
Alms1	Alms1_foz_	MGI:3621984	increased circulating insulin level	16516152	MGI:1934606	MGI:3622093
Alms1	Alms1_foz_	MGI:3621984	hyperglycemia	16516152	MGI:1934606	MGI:3622093
Alms1	Alms1_L2131X_	MGI:3699224	increased circulating HDL cholesterol level	17206865	MGI:1934606	MGI:3700128
Alms1	Alms1_L2131X_	MGI:3699224	increased kidney apoptosis	17206865	MGI:1934606	MGI:3700128
Alms1	Alms1_foz_	MGI:3621984	insulin resistance	16516152	MGI:1934606	MGI:3622093
Alms1	Alms1_L2131X_	MGI:3699224	increased circulating triglyceride level	17206865	MGI:1934606	MGI:3700128
Alms1	Alms1_L2131X_	MGI:3699224	hepatic steatosis	17206865	MGI:1934606	MGI:3700128
Alms1	Alms1_L2131X_	MGI:3699224	dilated renal tubules	17206865	MGI:1934606	MGI:3700128
Alms1	Alms1_L2131X_	MGI:3699224	abnormal eye physiology	17206865	MGI:1934606	MGI:3700128
Alms1	Alms1_L2131X_	MGI:3699224	increased susceptibility to weight gain	17206865	MGI:1934606	MGI:3700128
Alms1	Alms1_L2131X_	MGI:3699224	increased urine protein level	17206865	MGI:1934606	MGI:3700128
Alms1	Alms1_L2131X_	MGI:3699224	increased circulating leptin level	17206865	MGI:1934606	MGI:3700128
Alms1	Alms1_L2131X_	MGI:3699224	increased fat cell size	17206865	MGI:1934606	MGI:3700128
Alms1	Alms1_L2131X_	MGI:3699224	abnormal proximal convoluted tubule morphology	17206865	MGI:1934606	MGI:3700128
Alms1	Alms1_foz_	MGI:3621984	enlarged liver	16516152	MGI:1934606	MGI:3622093
Alms1	Alms1_L2131X_	MGI:3699224	abnormal renal tubule epithelial cell primary cilium morphology	17206865	MGI:1934606	MGI:3700128
Alms1	Alms1_bbb_	MGI:3611799	hyperglycemia	NULL	MGI:1934606	MGI:3611807
Alms1	Alms1_L2131X_	MGI:3699224	increased kidney cell proliferation	17206865	MGI:1934606	MGI:3700128
Alms1	Alms1_m1Btlr_	MGI:5619129	increased body weight	NULL	MGI:1934606	MGI:5619205
Alms1	Alms1_L2131X_	MGI:3699224	increased total body fat amount	17206865	MGI:1934606	MGI:3700128
Alms1	Alms1_Gt(XH152)Byg_	MGI:3576051	hepatic steatosis	16000322	MGI:1934606	MGI:3589409
Alms1	Alms1_Gt(XH152)Byg_	MGI:3576051	increased white adipose tissue amount	16000322	MGI:1934606	MGI:3589409
Alms1	Alms1_Gt(XH152)Byg_	MGI:3576051	increased body weight	16000322	MGI:1934606	MGI:3589409
Alms1	Alms1_Gt(XH152)Byg_	MGI:3576051	obese	16000322	MGI:1934606	MGI:3589409
Alms1	Alms1_Gt(XH152)Byg_	MGI:3576051	abnormal seminiferous tubule morphology	16000322	MGI:1934606	MGI:3589409
Alms1	Alms1_Gt(XH152)Byg_	MGI:3576051	hyperglycemia	16000322	MGI:1934606	MGI:3589409
Alms1	Alms1_bbb_	MGI:3611799	small gonad	NULL	MGI:1934606	MGI:3611807
Alms1	Alms1_Gt(XH152)Byg_	MGI:3576051	small gonad	16000322	MGI:1934606	MGI:3589409
Alms1	Alms1_foz_	MGI:3621984	abnormal hepatocyte morphology	16516152	MGI:1934606	MGI:3622093
Alms1	Alms1_Gt(XH152)Byg_	MGI:3576051	increased circulating cholesterol level	16000322	MGI:1934606	MGI:3589409
Alms1	Alms1_Gt(XH152)Byg_	MGI:3576051	albuminuria	16000322	MGI:1934606	MGI:3589409
Alms1	Alms1_Gt(XH152)Byg_	MGI:3576051	pancreatic islet hyperplasia	16000322	MGI:1934606	MGI:3589409
Alms1	Alms1_Gt(XH152)Byg_	MGI:3576051	abnormal eye electrophysiology	16000322	MGI:1934606	MGI:3589409
Alms1	Alms1_Gt(XH152)Byg_	MGI:3576051	increased liver weight	16000322	MGI:1934606	MGI:3589409
Alms1	Alms1_bbb_	MGI:3611799	obese	NULL	MGI:1934606	MGI:3611807
Alms1	Alms1_Gt(XH152)Byg_	MGI:3576051	increased circulating insulin level	16000322	MGI:1934606	MGI:3589409
Alms1	Alms1_Gt(XH152)Byg_	MGI:3576051	enlarged kidney	16000322	MGI:1934606	MGI:3589409
Alms1	Alms1_bbb_	MGI:3611799	abnormal eye physiology	NULL	MGI:1934606	MGI:3611807
Alms1	Alms1_bbb_	MGI:3611799	increased circulating insulin level	NULL	MGI:1934606	MGI:3611807
Alms1	Alms1_bbb_	MGI:3611799	impaired hearing	NULL	MGI:1934606	MGI:3611807
Alms1	Alms1_Gt(XH152)Byg_	MGI:3576051	increased or absent threshold for auditory brainstem response	16000322	MGI:1934606	MGI:3589409
Alms1	Alms1_Gt(XH152)Byg_	MGI:3576051	tubulointerstitial nephritis	16000322	MGI:1934606	MGI:3589409
Alms1	Alms1_Gt(XH152)Byg_	MGI:3576051	crystalluria	16000322	MGI:1934606	MGI:3589409
Alms1	Alms1_Gt(XH152)Byg_	MGI:3576051	degranulated pancreatic beta cells	16000322	MGI:1934606	MGI:3589409
Alms1	Alms1_Gt(XH152)Byg_	MGI:3576051	dilated proximal convoluted tubules	16000322	MGI:1934606	MGI:3589409
Alms1	Alms1_Gt(XH152)Byg_	MGI:3576051	increased kidney weight	16000322	MGI:1934606	MGI:3589409
Alms1	Alms1_Gt(XH152)Byg_	MGI:3576051	abnormal retinal outer nuclear layer morphology	16000322	MGI:1934606	MGI:3589409
Alox12	Alox12_tm1Fun_	MGI:1932927	increased platelet aggregation	9501222	MGI:87998	MGI:2175696
Alox12	Alox12_tm1Fun_	MGI:1932927	impaired skin barrier function	10383730	MGI:87998	MGI:2175696
Alox12	Alox12_tm1Fun_	MGI:1932927	thrombosis	9501222	MGI:87998	MGI:2175696
Alox15	Alox15_tm1Fun_	MGI:1857428	abnormal spleen white pulp morphology	17043146	MGI:87997	MGI:3703438
Alox15	Alox15_tm1Fun_	MGI:1857428	abnormal immune system physiology	8798642	MGI:87997	MGI:2429456
Alox15	Alox15_tm1Fun_	MGI:1857428	intermingled spleen red and white pulp	17043146	MGI:87997	MGI:3703438
Alox15	Alox15_tm1.2Nadl_	MGI:5563793	abnormal systemic arterial blood pressure	24163073	MGI:87997	MGI:5563800
Alox15	Alox15_tm1Fun_	MGI:1857428	abnormal spleen B cell follicle morphology	17043146	MGI:87997	MGI:3703438
Alox15	Alox15_tm1Fun_	MGI:1857428	increased spleen weight	17043146	MGI:87997	MGI:3703438
Alox15	Alox15_tm1Fun_	MGI:1857428	increased chronic myelocytic leukemia incidence	17043146	MGI:87997	MGI:3703438
Alox15	Alox15_tm1Fun_	MGI:1857428	increased basophil cell number	17043146	MGI:87997	MGI:3703438
Alox15	Alox15_tm1Fun_	MGI:1857428	abnormal myeloblast morphology/development	17043146	MGI:87997	MGI:3703438
Alox15	Alox15_tm1Fun_	MGI:1857428	increased leukocyte cell number	17043146	MGI:87997	MGI:3703438
Alox15	Alox15_tm1Fun_	MGI:1857428	anemia	17043146	MGI:87997	MGI:3703438
Alox15	Alox15_tm1Fun_	MGI:1857428	dermatitis	17043146	MGI:87997	MGI:3703438
Alox15	Alox15_tm1Fun_	MGI:1857428	abnormal lymph node morphology	17043146	MGI:87997	MGI:3703438
Alox15	Alox15_tm1Fun_	MGI:1857428	abnormal myelopoiesis	17043146	MGI:87997	MGI:3703438
Alox15	Alox15_tm1Fun_	MGI:1857428	premature death	17043146	MGI:87997	MGI:3703438
Alox15	Alox15_tm1Fun_	MGI:1857428	abnormal spleen red pulp morphology	17043146	MGI:87997	MGI:3703438
Alox15	Alox15_tm1Fun_	MGI:1857428	abnormal bone marrow cell number	17043146	MGI:87997	MGI:3703438
Alox5	Alox5_tm1Bhk_	MGI:1933120	impaired neutrophil chemotaxis	7809134	MGI:87999	MGI:3589443
Alox5	Alox5_tm1Fun_	MGI:1857125	increased total fat pad weight	16200066	MGI:87999	MGI:3622808
Alox5	Alox5_tm1Bhk_	MGI:1933120	decreased leukotriene level	7809134	MGI:87999	MGI:3589443
Alox5	Alox5_tm1Bhk_	MGI:1933120	increased prostaglandin level	7809134	MGI:87999	MGI:3589443
Alox5	Alox5_tm1Fun_	MGI:1857125	increased bone mineral density	16200066	MGI:87999	MGI:3622808
Alox5	Alox5_tm1Fun_	MGI:1857125	increased circulating VLDL cholesterol level	16200066	MGI:87999	MGI:3622808
Alox5	Alox5_tm1Fun_	MGI:1857125	decreased susceptibility to experimental autoimmune uveoretinitis	16565390	MGI:87999	MGI:3622808
Alox5	Alox5_tm1Fun_	MGI:1857125	increased circulating leptin level	16200066	MGI:87999	MGI:3622808
Alox5	Alox5_tm1Bhk_	MGI:1933120	decreased susceptibility to type I hypersensitivity reaction	7809134	MGI:87999	MGI:3589443
Alox5	Alox5_tm1Bhk_	MGI:1933120	decreased acute inflammation	7809134	MGI:87999	MGI:3589443
Alox5	Alox5_tm1Bhk_	MGI:1933120	abnormal neutrophil physiology	7809134	MGI:87999	MGI:3589443
Alox5	Alox5_tm1Bhk_	MGI:1933120	abnormal inflammatory response	7809134	MGI:87999	MGI:3589443
Alox5	Alox5_tm1Fun_	MGI:1857125	small spleen	7969451	MGI:87999	MGI:3045815
Alox5	Alox5_tm1Fun_	MGI:1857125	decreased inflammatory response	NULL	MGI:87999	MGI:3045815
Alox5	Alox5_tm1Fun_	MGI:1857125	abnormal immune system physiology	7969451	MGI:87999	MGI:3045815
Alox5	Alox5_tm1Bhk_	MGI:1933120	abnormal thromboxane level	7809134	MGI:87999	MGI:3589443
Alox5	Alox5_tm1Bhk_	MGI:1933120	impaired neutrophil recruitment	7809134	MGI:87999	MGI:3589443
Alox5ap	Alox5ap_tm1Bhk_	MGI:2156546	impaired neutrophil recruitment	9091580	MGI:107505	MGI:3589437
Alox5ap	Alox5ap_tm1Jdm_|Alox5ap_+_	MGI:1857167	decreased leukotriene level	9091585	MGI:107505	MGI:3589825
Alox5ap	Alox5ap_tm1Jdm_|Alox5ap_+_	MGI:1857167	decreased susceptibility to induced arthritis	9091585	MGI:107505	MGI:3589825
Alox5ap	Alox5ap_tm1Jdm_	MGI:1857167	abnormal leukotriene level	9091585	MGI:107505	MGI:3589824
Alox5ap	Alox5ap_tm1Jdm_	MGI:1857167	abnormal prostaglandin level	9091585	MGI:107505	MGI:3589824
Alox5ap	Alox5ap_tm1Jdm_	MGI:1857167	decreased susceptibility to induced arthritis	9091585	MGI:107505	MGI:3589824
Alox5ap	Alox5ap_tm1Jdm_	MGI:1857167	decreased inflammatory response	9091585	MGI:107505	MGI:3589824
Alox5ap	Alox5ap_tm1Bhk_	MGI:2156546	abnormal thromboxane level	9091580	MGI:107505	MGI:3589437
Alox5ap	Alox5ap_tm1Bhk_	MGI:2156546	increased prostaglandin level	9091580	MGI:107505	MGI:3589437
Alox5ap	Alox5ap_tm1Bhk_	MGI:2156546	decreased acute inflammation	9091580	MGI:107505	MGI:3589437
Alox5ap	Alox5ap_tm1Bhk_	MGI:2156546	decreased susceptibility to type I hypersensitivity reaction	9091580	MGI:107505	MGI:3589436
Alox5ap	Alox5ap_tm1Bhk_	MGI:2156546	decreased leukotriene level	9091580	MGI:107505	MGI:3589437
Alox8				NULL
Alpl	Alpl_tm1Jlm_	MGI:2183411	postnatal lethality
Alpl	Alpl_tm1Jlm_	MGI:2183411	decreased total body fat amount	9056646	MGI:87983	MGI:2654850
Alpl	Alpl_tm1Jlm_	MGI:2183411	pale spleen	9056646	MGI:87983	MGI:2654850
Alpl	Alpl_tm1Jlm_	MGI:2183411	decreased long bone epiphyseal plate size	9056646	MGI:87983	MGI:2654850
Alpl	Alpl_tm1Jlm_	MGI:2183411	abnormal osteoblast morphology	9056646	MGI:87983	MGI:2654850
Alpl	Alpl_tm1Jlm_	MGI:2183411	decreased bone mineralization	9056646	MGI:87983	MGI:2654850
Alpl	Alpl_tm1Jlm_	MGI:2183411	cachexia	9056646	MGI:87983	MGI:2654850
Alpl	Alpl_Mhdabap27_	MGI:5424923	decreased circulating alkaline phosphatase level	22527485	MGI:87983	MGI:5425672
Alpl	Alpl_tm1Jlm_	MGI:2183411	intracranial hemorrhage	9056646	MGI:87983	MGI:2654850
Alpl	Alpl_tm1Jlm_	MGI:2183411	decreased circulating alkaline phosphatase level	9056646	MGI:87983	MGI:2654850
Alpl	Alpl_Hpp_|Alpl_+_	MGI:3051587	decreased circulating alkaline phosphatase level	17539739	MGI:87983	MGI:3722925
Alpl	Alpl_tm1Jlm_	MGI:2183411	decreased bone mineral density	16939396	MGI:87983	MGI:4361903
Alpl	Alpl_Mhdabap020_	MGI:5424919	decreased circulating alkaline phosphatase level	22527485	MGI:87983	MGI:5425669
Alpl	Alpl_Mhdabap26_	MGI:5424922	decreased circulating alkaline phosphatase level	22527485	MGI:87983	MGI:5425671
Alpl	Alpl_Mhdabap32_	MGI:5424924	decreased circulating alkaline phosphatase level	22527485	MGI:87983	MGI:5425673
Alpl	Alpl_SAP007_	MGI:5425009	decreased circulating alkaline phosphatase level	22527485	MGI:87983	MGI:5426142
Alpl	Alpl_ALPLD1_	MGI:5438641	decreased circulating alkaline phosphatase level	NULL	MGI:87983	MGI:5438642
Alpl	Alpl_Hpp_	MGI:3051587	decreased circulating alkaline phosphatase level	17539739	MGI:87983	MGI:3722926
Alpl	Alpl_tm1Jlm_	MGI:2183411	abnormal thymus cortex morphology	9056646	MGI:87983	MGI:2654850
Alpl	Alpl_BAP023_	MGI:5424920	decreased circulating alkaline phosphatase level	22527485	MGI:87983	MGI:5425670
Alpl	Alpl_tm1Sor_	MGI:1857124	abnormal tooth morphology	7550313	MGI:87983	MGI:2174902
Alpl	Alpl_tm1Jlm_	MGI:2183411	abnormal parietal bone morphology	9056646	MGI:87983	MGI:2654850
Alpl	Alpl_tm1Jlm_	MGI:2183411	abnormal osteoblast physiology	16939396	MGI:87983	MGI:4361903
Alpl	Alpl_tm1Sor_	MGI:1857124	decreased body size	7550313	MGI:87983	MGI:2174902
Alpl	Alpl_tm1Sor_	MGI:1857124	abnormal blood homeostasis	7550313	MGI:87983	MGI:2174902
Alpl	Alpl_tm1Sor_	MGI:1857124	postnatal lethality
Alpl	Alpl_tm1Jlm_	MGI:2183411	seizures	9056646	MGI:87983	MGI:2654850
Alpl	Alpl_tm1Jlm_	MGI:2183411	abnormal muscle morphology	9056646	MGI:87983	MGI:2654850
Alpl	Alpl_tm1Jlm_	MGI:2183411	abnormal spleen morphology	9056646	MGI:87983	MGI:2654850
Alpl	Alpl_tm1Jlm_	MGI:2183411	abnormal digestion	9056646	MGI:87983	MGI:2654850
Alpl	Alpl_tm1Sor_	MGI:1857124	seizures	7550313	MGI:87983	MGI:2174902
Alpl	Alpl_tm1Jlm_	MGI:2183411	impaired coordination	9056646	MGI:87983	MGI:2654850
Alpl	Alpl_tm1Jlm_	MGI:2183411	abnormal long bone metaphysis morphology	9056646	MGI:87983	MGI:2654850
Alpl	Alpl_tm1Jlm_	MGI:2183411	apnea	9056646	MGI:87983	MGI:2654850
Alpl	Alpl_tm1Jlm_	MGI:2183411	fragile skeleton	9056646	MGI:87983	MGI:2654850
Alpl	Alpl_tm1Jlm_	MGI:2183411	abnormal small intestine morphology	9056646	MGI:87983	MGI:2654850
Alpl	Alpl_tm1Jlm_	MGI:2183411	lung hemorrhage	9056646	MGI:87983	MGI:2654850
Alpl	Alpl_tm1Jlm_	MGI:2183411	internal hemorrhage	9056646	MGI:87983	MGI:2654850
Alpl	Alpl_tm1Jlm_	MGI:2183411	decreased leukocyte cell number	9056646	MGI:87983	MGI:2654850
Alpl	Alpl_tm1Jlm_	MGI:2183411	abnormal spinal nerve morphology	9056646	MGI:87983	MGI:2654850
Alpl	Alpl_tm1Jlm_	MGI:2183411	small spleen	9056646	MGI:87983	MGI:2654850
Alpl	Alpl_tm1Jlm_	MGI:2183411	weakness	9056646	MGI:87983	MGI:2654850
Alppl2	Alppl2_tm1Jlm_	MGI:2183412	abnormal preimplantation embryo development	10767088	MGI:108009	MGI:3046855
Alppl2	Alppl2_tm1Jlm_	MGI:2183412	no abnormal phenotype detected	9056646	MGI:108009	MGI:2654849
Alppl2	Alppl2_tm1Jlm_	MGI:2183412	embryonic lethality before implantation
Alppl2	Alppl2_tm1Jlm_	MGI:2183412	long gestation period	10767088	MGI:108009	MGI:3046855
Alppl2	Alppl2_tm1Jlm_	MGI:2183412	decreased litter size	10767088	MGI:108009	MGI:3046855
Alppl2	Alppl2_tm1Jlm_	MGI:2183412	embryonic growth retardation	10767088	MGI:108009	MGI:3046855
Ampd1	Ampd1_tm1b(KOMP)Wtsi_|Ampd1_+_	MGI:5548917	decreased mean platelet volume	NULL	MGI:88015	MGI:5756690
Ampd1	Ampd1_tm1b(KOMP)Wtsi_	MGI:5548917	enlarged lymph nodes	NULL	MGI:88015	MGI:5756691
Ampd1	Ampd1_tm1b(KOMP)Wtsi_|Ampd1_+_	MGI:5548917	decreased eosinophil cell number	NULL	MGI:88015	MGI:5756690
Ampd1	Ampd1_tm1b(KOMP)Wtsi_|Ampd1_+_	MGI:5548917	increased mean platelet volume	NULL	MGI:88015	MGI:5756690
Ampd1	Ampd1_tm1b(KOMP)Wtsi_	MGI:5548917	preweaning lethality
Angpt4				NULL
Angptl1	Angptl1_tm1Hung_	MGI:3721928	no abnormal phenotype detected	17676644	MGI:1919963	MGI:3723250
Angptl4	Angptl4_tm1Lex_	MGI:3716688	increased sensitivity to induced morbidity/mortality	17609370	MGI:1888999	MGI:3717339
Angptl4	Angptl4_tm1Lex_	MGI:3716688	postnatal lethality	17609370	MGI:1888999	MGI:3717339
Angptl4	Angptl4_tm1Lex_	MGI:3716688	abnormal intestinal mucosa morphology	17609370	MGI:1888999	MGI:3717339
Angptl4	Angptl4_tm1Lex_	MGI:3716688	decreased circulating HDL cholesterol level	17609370	MGI:1888999	MGI:3717339
Angptl4	Angptl4_tm1Lex_	MGI:3716688	decreased circulating triglyceride level	19318355	MGI:1888999	MGI:3717339
Angptl4	Angptl4_tm1Lex_	MGI:3716688	decreased circulating VLDL cholesterol level	17609370	MGI:1888999	MGI:3717339
Angptl4	Angptl4_tm1Lex_	MGI:3716688	abnormal mesenteric lymph node morphology	17609370	MGI:1888999	MGI:3717339
Angptl4	Angptl4_tm1Lex_	MGI:3716688	enhanced lipolysis	17609370	MGI:1888999	MGI:3717339
Angptl4	Angptl4_Gt(OST352973)Lex_	MGI:3716687	increased sensitivity to induced morbidity/mortality	17609370	MGI:1888999	MGI:3717338
Angptl4	Angptl4_tm1Lex_	MGI:3716688	chylous ascites	17609370	MGI:1888999	MGI:3717339
Angptl4	Angptl4_tm1Lex_|Angptl4_+_	MGI:3716688	decreased circulating triglyceride level	19318355	MGI:1888999	MGI:3849582
Angptl4	Angptl4_tm2Lex_	MGI:3849577	decreased triglyceride level	19318355	MGI:1888999	MGI:4361527
Angptl4	Angptl4_tm1Vlcg_	MGI:5302391	abnormal vein morphology	21832056	MGI:1888999	MGI:5302399
Angptl4	Angptl4_tm1Vlcg_	MGI:5302391	decreased angiogenesis	21832056	MGI:1888999	MGI:5302399
Angptl4	Angptl4_tm1Vlcg_	MGI:5302391	increased vascular permeability	21832056	MGI:1888999	MGI:5302399
Angptl4	Angptl4_tm1Vlcg_	MGI:5302391	abnormal capillary morphology	21832056	MGI:1888999	MGI:5302399
Angptl4	Angptl4_tm1Vlcg_	MGI:5302391	abnormal pericyte morphology	21832056	MGI:1888999	MGI:5302399
Angptl4	Angptl4_tm1Vlcg_	MGI:5302391	prenatal lethality
Angptl4	Angptl4_tm1Lex_	MGI:3716688	decreased triglyceride level	17609370	MGI:1888999	MGI:3717339
Angptl4	Angptl4_Gt(OST352973)Lex_	MGI:3716687	abnormal lipid homeostasis	17609370	MGI:1888999	MGI:3717338
Angptl4	Angptl4_tm1Vlcg_	MGI:5302391	abnormal retinal blood vessel morphology	21832056	MGI:1888999	MGI:5302399
Angptl4	Angptl4_tm1Jig_	MGI:3505565	abnormal adipose tissue physiology	15505215	MGI:1888999	MGI:3510553
Angptl4	Angptl4_tm1Jig_	MGI:3505565	decreased total body fat amount	15505215	MGI:1888999	MGI:3510553
Angptl4	Angptl4_tm1Jig_|Angptl4_+_	MGI:3505565	decreased total body fat amount	15505215	MGI:1888999	MGI:3510554
Angptl4	Angptl4_tm1Akos_	MGI:3610613	decreased circulating triglyceride level	16081640	MGI:1888999	MGI:3611773
Angptl4	Angptl4_tm1Akos_	MGI:3610613	decreased circulating cholesterol level	16081640	MGI:1888999	MGI:3611773
Angptl4	Angptl4_tm1Akos_	MGI:3610613	increased lipoprotein lipase activity	16081640	MGI:1888999	MGI:3611773
Angptl4	Angptl4_tm1Lex_	MGI:3716688	abnormal lymphatic vessel morphology	17609370	MGI:1888999	MGI:3717339
Angptl4	Angptl4_Gt(OST352973)Lex_	MGI:3716687	postnatal lethality	17609370	MGI:1888999	MGI:3717338
Angptl4	Angptl4_Gt(OST352973)Lex_	MGI:3716687	chylous ascites	17609370	MGI:1888999	MGI:3717338
Angptl4	Angptl4_Gt(OST352973)Lex_	MGI:3716687	abnormal intestinal mucosa morphology	17609370	MGI:1888999	MGI:3717338
Angptl4	Angptl4_Gt(OST352973)Lex_	MGI:3716687	decreased circulating HDL cholesterol level	17609370	MGI:1888999	MGI:3717338
Angptl4	Angptl4_tm1b(EUCOMM)Hmgu_	MGI:5637000	absent optic nerve	NULL	MGI:1888999	MGI:5767562
Angptl4	Angptl4_Gt(OST352973)Lex_	MGI:3716687	decreased circulating VLDL cholesterol level	17609370	MGI:1888999	MGI:3717338
Angptl4	Angptl4_Gt(OST352973)Lex_	MGI:3716687	abnormal mesenteric lymph node morphology	17609370	MGI:1888999	MGI:3717338
Angptl4	Angptl4_Gt(OST352973)Lex_	MGI:3716687	decreased triglyceride level	17609370	MGI:1888999	MGI:3717338
Angptl4	Angptl4_Gt(OST352973)Lex_	MGI:3716687	enhanced lipolysis	17609370	MGI:1888999	MGI:3717338
Angptl4	Angptl4_Gt(OST352973)Lex_	MGI:3716687	abnormal lymphatic vessel morphology	17609370	MGI:1888999	MGI:3717338
Angptl4	Angptl4_tm1Vlcg_	MGI:5302391	lethality throughout fetal growth and development
Angptl4	Angptl4_tm1Vlcg_	MGI:5302391	abnormal induced retinal neovascularization	21832056	MGI:1888999	MGI:5302399
Ankrd1	Ankrd1_+_|Ankrd1_tm1.2Jmda_	MGI:5707279	abnormal heart ventricles weight	25452119	MGI:1097717	MGI:5708101
Ankrd1	Ankrd1_tm1.2Jmda_	MGI:5707279	delayed wound healing	25452119	MGI:1097717	MGI:5708103
Ankrd1	Ankrd1_tm1.2Jmda_	MGI:5707279	abnormal postnatal growth	25452119	MGI:1097717	MGI:5708103
Ankrd1	Ankrd1_+_|Ankrd1_tm1.2Jmda_	MGI:5707279	impaired wound healing	25452119	MGI:1097717	MGI:5708101
[truncated: 31,147 more rows]
