# Supplementary material for: In-Cardiome: integrated knowledgebase for coronary artery disease enabling translational research
Source: Database (Oxford). 2017 Oct 10;2017:bax077. doi: 10.1093/database/bax077 (PMC5737197; doi:10.1093/database/bax077)
Supplement: Supplementary Table [file bax077_supp_table_s3.xlsx]

## Sheet: Supplementary Table S3
Title	In-Cardiome: Integrated knowledgebase for coronary artery disease enabling translational research
Author names	Ankit Sharma1,2, Vrushali Deshpande3, Madankumar Ghatge1,4, Rajani Kanth Vangala2,4*
Affiliation	1Research Scholar, Manipal University, Madhav Nagar, Manipal, Karnataka-576104, India;
	2Bioinformatics and Biostatistics unit, Thrombosis Research Institute, Bangalore Karnataka-560099, India
	3Molecular Immunology, Thrombosis Research Institute, Bangalore- Karnataka-560099, India
	4Proteomics and Coagulation Unit, Thrombosis Research Institute, Bangalore Karnataka- 560099, India
E-mail address of the corresponding author	rajani@triindia.org.in
Supplementary Table S3. Gene extracted from different datamining tools:
Genes from PolySearch	Genes from EBImed	Genes from Alibaba	Genes from clinicaltrial.gov	Genes from Drugbank	Genes from CADgene
CNR2	A4	5HT2C	FFAR1 GPR40	F10	ABCA1
CSPG2	AB1IP	A1	LDHA PIG19	F2	ABCG1
CLCF1	ABCA1	ABCA1	PLAT	SERPINC1	ABCG8
BASI	ABL1	AAPK2	TIMP1 CLGI TIMP	SELP	ACE2
S10A8	ABO	APJ	PTH	VKORC1	ACE
CAD15	ACS	APOA1	CD8A MAL	P2RY12	ACYP2
ACVL1	ACYP2	ATF2	MB	PDE10A	ADAM8
ITAX	ADDA	BTG3	APOA1	PDE5A	ADA
NUCB2	AGTR1	ANGP4	APOC3	PDE4A	ADRB1
HSP71	AHR	APEL	CRP	ADA	ADRB2
THIL	AIRE	Apoe	TTR PALB	MTHFR	ADRB3
MMP1	AL5AP	Apo M	APOB	ACE	AGTR1
ESAM_	ALMS1	NPPB	ARG1	MMP2	AGTR2
IL13	ALOX5	CRP	PAI1	MMP9	AKT3
MEFV	ANF	C5AR2	IL6	LTA4H	ALDH2
FOXP3	ANGT	PYR1	CKM	ACE2	AMPD1
AT1A1	ANXA1	CD34	ITGA2B GP2B ITGAB	AGTR1	ANXA2
PPIA	AP1G2	CD36	HMGB1 HMG1	JUN	ANXA5
TNF10	APA	CD4	IL8	PPARG	AP1G2
FA9	Apo	CD44	VDR NR1I1	Ptger3	APC
CP1A1	APOA1	CETP	MMP 9	ADRB1	APOA1
TIMP1	APOA2	CHD1	SELP GMRP GRMP	ADRB2	APOA2
ANF	APOB	CHD6	NPPB	ADRB3	APOA4
ADRB1	apoCIII	CBPB2	VCAM1	HTR1A	APOA5
ABCA1	APOE	SSFA2	TNNI3 TNNC1	HTR1B	APOB
APOA2	ASPG	CXCR4	C5AR1 C5AR C5R1	KCNH2	APOC1
MK01	ATP2B1	CP27A	IL10	ADRA1A	APOC2
CYTC	ATTY	CP2CJ	GPT AAT1 GPT1	NDUFC2	APOC3
PPARA	BFAR	CTF1	NOS3_HUMAN	VEGFA	APOC4
CTNB1	BTNL2	Cox	CD40LG	NPPB	APOD
PARP2	C11B2	SELE	CYP2C19	GJA1	APOE
DDAH2	CADH2	EMD	CCR2,MCP1	VCAM1	APOH
TEST	CAPON	REM1	TNNT2	ADRA1D	APOM
GP1BA	CAS	GTR4	VASP	ADRA1B	AQP5
APOA4	CAV	CSF2	HBA1,HBA2	ADRA2C	AQP9
SPYA	CBPB2	SETD2	OLR1	ADRA2B	ARFG1
ADR2	CCHCR	GRAB	VLDLR	ADRA2A	ARFG3
JAM1	CCR2	ICAM1	CYP24A1 CYP24	SELE	ARGI2
SIR1	CCS	IGF1	CAMK1	HIF1A	ARL15
RET4	CD14	KCNN4	TPSAB1 TPS1 TPS2 TPSB1	CACNA1C	ARMS2
CELR2	CD18	IL10	C3AR1 AZ3B C3R1 HNFAG09	CACNA2D1	ATM
ST2B	CD34	IL18	SICAM-1	CACNB2	ATP5J
TNR1A_	CD4	IL33	P2RY12	CACNA1D	BAX
NFKB1	CD40L	IL8	CALCA	CACNA1S	BCAR1
IBP3	CD44	ILRL1	CALCB	CACNA1B	BCL2
APOA1	CD45	ITIH4	CTSD	CACNA2D3	BDNF
CASP4	CD68	ID1	HSD17B10	CACNB1	BHMT1
CX7A1	CD86	KCJ11	APP	CA1	BNIP3
TR11B	CDKN2A	LPA	ATP7B	SMPD1	BRAP
FGF2	CDKN2B	MK01	MMP19	CACNG1	BRCA1
IFNG	CEAM6	MCP-1	PARK7	CACNA1H	BRCA2
ERGI2	CELSR2	MOS	CCL2	CACNA2D2	BRNP3
ABCG5	CETP	MPA	ATP7A	CALM1	BTNL2
LEPR	CF010	MTX1	ANPEP	PDE1B	C1QR1
APOH	CFAH	NGF	HIF1A	PDE1A	CALCA
CASP1	CFAI	NOS3	FABP3	NR3C2	CASP1
RAC3	CHD1	NOX1	LDHB	TNNC2	CASQ2
PAK3	CHD2	NOX2	COX6A2	TNNC1	CASR
LOX15	CHD3	NOX4	CKB	CACNA1F	CBPA2
S10AC	CNR1	P2Y12	SCN1B	CACNB3	CBS
FHR3	CO8A1	PAD	COX7A1	CACNB4	CCL11
TNR1B	COPD	PAL	COX8A	AHR	CCL22
CNR1	CP2C9	PCI	CKMT1A	CACNA1I	CCL26
AMPD1	CP2CJ	PECA1	CKMT2	CACNA1G	CCL2
PTHY	CP4AB	PI3	SLC25A4	CACNA1A	CCL5
IP3KC	CPB	PK3CB	HDAC9	SCN5A	CCR2
MSRE	CRP	PPARs	ACE2	KCNJ11	CCR5
PELI1	CSA	PS1	GJA1	SLC6A4	CCR9
PON3	CSMD2	Pan	KCNJ5	HMGCR	CD14
CSTN1	CTA	SBP1	KCND2	DPP4	CD36
FGF1	CXADR	SCAM1	KCND3	ITGAL	CD44
HYES	CXCL12	SCN5A_	KCNH2	HDAC2	CETP
HSPB1	CXCL2	PTN11	KCNE1	SOAT1	CHIT1
GATA4	CY1	SMAD1	CACNA1C	NPC1L1	CLOCK
LOX5	CY24A	HEBP2		ANPEP	CLU
CXCR3	DDAH	STAT3		ITGB2	CMA1
CD86	ECE1	TGFB1		ATP1A1	CNDP1
PPARD	EDL	TGFBR2		SCNN1A	CNR1
APOC1	EDN1	TROP		SCNN1B	COMT
CP2J2	EDN2	TNFSF12		SCNN1G	COX2
TNNT2	EDN3	USF1		SCNN1D	CR1
PDE4A	EDRF1	VASP		AOC1	CREG1
PPARG	EPHA4	VCAM1		ASIC2	CRP
PAFA	EPI	VEGFA		ASIC1	CSMD2
LIPL	ESR1	VIP		SLC9A1	CSTF1
NOS1	F2	JUN		PLAU	CTGF
5HT1B	FER	ADIPO_		SLC12A1	CXCL5
MYC	FGF1	SERPINC1		SLC12A4	CXCR1
TNR11	FGFR1	APOD		CFTR	CXCR2
MMP7	FIBA	CTGF		SLC12A3	CXCR4
ANGL4	FLNB	CKMT		CA2	DDAH2
PGAM1	GARS	CST3		CA4	DDX58
ACE2	GATA2	FGF23		KCNQ1	DHX40
SPRC	GGT	LEG3		P15382	DPP4
ANDR	GPR39	VGF		AR	DRD1
FGFR4	GRIA1	Hrh3		PGR	ECE1
CD4	GUCY1A3	His3		NR3C1	EDN1
HMDH	HFE	IL6		CYP11B2	EDNRA
CD40L	HIF1A	LEP		CYP17A1	EGFR
JAK2	HNF1A	LBP		SRD5A1	EGR1
IL6RA	HPPD	LPL		SRD5A2	ENPP1
FA8	HPSE	MGP		SHBG	EPHA2
ENPP1	HTRA2	MMP3		NPR1	ERCC2
SELPL	ICAM1	MMP9		NPR2	ESR1
CADH2	ICAM2	P12		NPR3	ESR2
C163A	IFNG	MPO		AOC3	FABP4
EGLN	IL10	NPY		P4HA1	FADS1
MBL2	IL17	OPT		GUCY1A2	FADS2
DDX40	IL17A	PLIN1		SCN9A	FAS
ANPRB	IL18	PPARG		NOS2	FGF2
ITF2	IL1B	PA21B		KCNJ1	FGF4
GBB3	IL1RA	pla		PTGS1	FGFR4
ADR1	IL27	SERPINE1		NOS3	FLOT1
HMGB1	IL3	PKC1		CALCA	FOXO1
CXA4	IL6	F2		CALCB	FOXP3
AL5AP	IL6R	pr		CTSD	FTO
MRP6	IL8	REN		HSD17B10	FUT2
GSK3B	INS	RETN		APP	FUT3
FOS	ITB3	Cxcl12		ATP7B	GAS6
ANFC	KCTD1	nlr		MMP19	GATA2
ANGL1	LCAT	TACT		PARK7	GCH1
GNPTA	LCX	F3		CCL2	GCKR
CERU	LEG2	TNNI2		ATP7A	GDF15
BDNF	LIRB1	TNNT1		FABP3	GHRL
GCR	LPA	VWF		LDHB	GHSR
MIF	LPL	GHSR		COX6A2	GLIS1
KNG1	LTA	RAPGEF5		CKB	GOSR2
FABPH	LTA4H	SCARB1		CKM	GP1BA
CTGF	LYAM2	CYCS		SCN1B	GPD1L
CD28	MBL2	SIRPA		COX7A1	GPX1
ITA2	MBTP1	ACTC1		COX8A	GRIA1
EMD	MCP1	ACTA2		CKMT1A	GSK3B
TAB3	MCR	IFI27		CKMT2	GSTA1
CY24B	MEF2A	CDKN1A		SLC25A4	GSTM1
ABCG8	MET	MAPK3		HDAC9	GSTP1
CCL11	MFTC	KITLG		KCNJ5	GSTT1
LIPE	MMP1	ATP2A2		KCND2	GYS1
MTRR	MMP10	FABP4		KCND3	HDAC9
CXL16	MMP2	CYBA		KCNE1	HFE
MMP20	MMP3	ACE			HGF
EGF	MMP7	FABP2			HIF1A
ITB2	MMP8	KIT			HMGB1
TRFE	MMP9	ALPPL2			HMOX1
CD44	MOK	TFPI			HNF1A
GTR4	MPG	MET			HRG
IL2RA	MPI	FABP3			HSF1
CLUS	MPO	ALPL			HSPB1
NRG1	MPRI	ITGB3			HSPB7
LEG2	MTHFR	HMGCR			ICAM1
KLOT	MTOR	FGA			IFNG
PLTP	MTP	LDLR			IGF1R
IL8	MTRR	TIMP1			IGF1
MMP9	MVD1	HP			IL10
CAH11	MVP				IL12B
LRSM1	MYO6				IL16
FABP4	NBAS				IL17F
MBTP1	NCF2				IL18
ABCG1	NGAL				IL1A
SODE	NID1				IL1B
ALDH2	NMB				IL1R1
GPX1	NOVA2				IL1R2
LEP	NR4A1				IL23A
CETP	OBPs				IL4
P2Y12	P2Y12				IL5
CD34	PA24A				IL6RA
L2GL2	PAI1				IL6
WASF1	PAPP1				IL8
CHLE	PCI				ILF3
PON2	PCLO				IRF5
TPA	PCSK9				IRS1
LYAM2	PDE4D				IRS2
IFI27	PECAM1				ITIH3
5HT2A	PGF				ITPR3
ANKR1	PHAG1				KCNQ1
RPS27A	PHAR1				KCTD1
COG2	PLA2				KIF6
APOA2	PLAT				KLF14
IRS1	PO2F3				KLF2
IL10	PON1				KLF5
CCL2	PON2				LAMA3
PON1	PON3				LAMP2
MPO	PPARA				LBP
DDX53	PRIO				LCAT
TCA	PSA				LDLR
AGTR2	PTPRD				LEP
OSTCN	RAE1				LIAS
TNF11	RASM				LIPC
GPVI	REG3A				LIPG
NPY	RFA1				LMNA
2B14	RGMC				LPAL2
MTHR	RGS1				LRP1
PSA1	RPA34				LRP6
IL12A	RPGF5				LRP8
COIA1	S10A8				LSAMP
CALCA	S10A9				LTBP1
CBS	S22A3				MBL2
VWF	S22A4				MEF2A
INSR	SAA				MFN2
SOAT2	SBP				MGP
CSF2	SCAD				MIA3
CXL10	SCF				MIF
AAPK2	SDS				MKL1
KLK1	SH2B3				MMP12
BGAT	SHBG				MMP1
ATL1	SHPS1				MMP2
CART	SIAT1				MMP3
PAI1	SMR3A				MMP7
METH	SORT				MMP8
IGHE	ST2A1				MMP9
NCTR2	ST32B				MSRA
TSP1	STAT3				MTAP
IPSP	STK38				MTRR
VCAM1	TAFI				MYB
ETV3	TBCA				NAMPT
CABIN	TCF21				NFKB1
MTOR	TCPA				NOD1
MCAT	TFPI				NOD2
CSF1	TGFB1				NOS1
DPP4	TGFR1				NOS2
FA5	TGFR2				NOS3
ADRB1	TIMP1				NPA1P
MPRI	TIMP2				NPY
MEF2A	TIMP3				NR1H3
HIF1A	TLR2				NR1H4
CCR5	TLR4				NR4A2
EDN1	TNF				NRG1
SDF1	TNF10				OAZ1
CYC	TNF11				OLR1
S100B	TNFC				P2RX7
STAT3	TR11B				P2RY2
PLGF	TRYG1				PALLD
IBP1	TYPH				PAPP1
IL17	VCAM1				PARP1
PTX3	VDR or				PAWR
NAMPT	VEGFA				PCSK5
GSTT1	VGFR1				PCSK9
CBPB2	VGFR2				PDCD1
GSTM1	VIME				PDE4D
CRP	vWF				PDGFB
CXCL4	WDR12				PDGFD
NPSR1	WDR35				PDX1
MGP	XDH				PLD3
TIMP2	XRCC4				PLIN1
TNR3	ZN331				PLTP
INS					PON1
ANFB					PON2
ADRB2					PON3
JPH3					POSTN
XDH					PPARA
CADH5					PPARD
CBPB1					PPARG
APEL					PROC
GSTA2					PRTN3
MDR1					PTEN
IL1B					PTGIS
ELL					PTX3
UTS2					PVRL2
FA7					RAMP2
PAI1					RAMP3
TNNI3					REL
FCG3B					RETN
NGAL					RGS2
GHRL					RHOA
TNFB					ROS1
CX3C1					RPA1
ICAM1					RYR3
CODA1					S100B
CXCL7					SAA1
ESR2					SCAP
NOS2					SCN5A
ADML					SDC4
CO3_HUMAN					SDK1
PDE5A					SELS
APOA1					SEPP1
PLXA2					SFTPD
MCR					SGPP1
RENI					SGSM2
KIT					SH2B3
TF3A					SHBG
X3CL1					SHC1
MMP14					SIR1
SAA1					SMTN
NOS3					SOAT1
DFFB					SRC
TLR2					STAT4
PA2GX					SUMO4
CDN2B					TFDP1
HPT					TFPI1
IL2					TF
IL4					TGFB1
LCAT					TGFB2
VGFR1					TIMP1
JUN					TIMP2
CP3A4					TIMP3
TKN1					TIMP4
IL1RA					TLR2
AFAM					TLR4
CXCR4					TLR5
CXA1					TLR9
TGFB1					TNNI3
APOE					TNNT2
PK3CG					TNR5
EDNRB					TPO
CCR2					TRAF6
P85A					TRIB1
ACE					TRPC4
SHBG					TTC32
OLR1					TXNIP
PAPAS					UCN2
SCRB1					UCP2
CENPJ					USF1
PPBN					UTS2
MMP3					VAMP8
CRIP1					VCAM1
APOC3					VDR
CD2A1					VEGFA
PECA1					VLDLR
GOT1B					VWF
ANXA5					WDR35
ITB3					WNK1
FGF23					WRN
FINC					WWOX
ROCK1					XRCC1
FETUA					XRCC3
VEGFA					ZFHX3
APOB					MRP1
ADIPO					MRP3
ALAT1					MRP6
APOA5					THIL
HSP60					THIC
FA10					PPAC
GBG2					ACTA
ANXA2					ACTC
TFPI1					ADA17
TNR5					ADA33
GLUC					ATS1
TF					ATS13
ATP7A					ADDA
CD36					ADH1G
PCSK9					ADR2
OSTP					ALDR
ANGT					LOX12
BACD2					LOX15
MET					LX15B
CD45					PPBT
CSF3					ANGL4
CCL5					ARI5B
PCNA					AT2B1
CD8A					RENR
TNFA					BC11B
RAGE					CF010
MMP2					CALRL
TRBM					CAN10
SAP					CDN2B
ZN331					CELR2
MK03					CH3L1
MYG					ACHA5
CP4AB					C2TA
CY24A					CL16A
CFAI					CO1A2
PAR1					CX3C1
ELN					CXL10
ACTC					CP17A
HMOX1					CP1A2
CD68					CP24A
AT12A					CP26B
LIPC					CP2CJ
VASP					CP2C8
VGFR2					CP2C9
PLPL9					CP2D6
EPO					CP2E1
EDNRA					CP2J2
CD31					CP4AB
CP2CJ					CP4F2
LIPP					IOD2
DHI2					HYEP
B2LA1					PAR4
ITA11					FABPI
GGT1					FCGR1
ACAD8					FCG2A
PROM1					FIBG
ADPPT					GA45B
AIMP1					GSH1
IL18					GSH0
RETN					CXA4
LAD1					LGUL
PER1					GBB3
PGH2					GPV
IL6					C5AR2
AGTR1					GCYA3
LDHC					1B07
ARG1					HSP71
CGL1					HSP72
CYP11B					HSP74
ESR1					IFNB
FactorXIII					IBP1
LDLR					IBP3
F2					IL17
THPO					INSI1
VIM					INSI2
					ITA2B
					KCE1L
					LEG2
					MLP3A
					MLXPL
					C1TM
					NFAC1
					NF2L2
					IKBL1
					CAPON
					ANPRB
					OPCM
					O13G1
					LIS1
					PA1B3
					PCD15
					PA2GX
					PA2GA
					UROK
					PRGC1
					KPCL
					PSA5
					PSA6
					PGH2
					PTN22
					PTN9
					RL7
					S10AC
					S10A9
					SCRB1
					SCNNG
					SEM3F
					SEM4D
					SMS1
					S22A3
					GTR9
					SODC
					SODM
					SODE
					SRBP1
					SRBP2
					ST1A1
					T2R50
					TSP2
					TSP4
					TNAP3
					TNR1A
					TNR1B
					CIKS
					VKOR1
					ZN202
					ZPR1
					MDR1
					BGAT
					ADIPO
					ADML
					AA3R
					ADA2B
					ADA2C
					ARBK1
					RAGE
					ANGT
					FETUA
					LOX5
					AL5AP
					SAMP
					APEL
					AREG
					AT2A2
					BKRB2
					BT2A1
					CO3
					C3AR
					CO4B
					CO5
					ADTRP
					CAC1C
					CASPA
					CD40L
					CAD13
					CDN1A
					CDN1C
					CD2A1
					CFAH
					CGHB
					CMGA
					ACM2
					CO1A1
					CP110
					CBPE
					CATS
					SDF1
					CXL16
					CY24A
					C11B1
					C11B2
					CP19A
					CP1A1
					CP3A4
					CP7A1
					CLTR1
					DNAS1
					EFC11
					ELNE
					HYES
					FA12
					F13A
					THRB
					PAR1
					FA5
					FA7
					FA8
					FA9
					FABPH
					FIBA
					FIBB
					FAD1
					FINC
					FRIL
					GALT4
					HXK4
					GPVI
					HBA
					HMDH
					HNRL1
					DEF1
					DHI1
					CH60
					5HT2A
					IL1RA
					IL6RB
					ITA2
					ITB3
					KCMA1
					VGFR2
					MRRP3
					JCAD
					KLOT
					LPH
					APOA
					LIPL
					AMRP
					TNFB
					LKHA4
					AOFA
					PERM
					MTHR
					METH
					MTP
					NU2M
					NEST
					ANF
					ANFB
					GCR
					MCR
					P2Y12
					NEC2
					PLPP
					PECA1
					PHAR1
					PAFA
					TPA
					UPAR
					PLMN
					KGP2
					EPCR
					PROS
					PE2R2
					RET4
					RENI
					S10A8
					LYAM2
					LYAM1
					SELPL
					A1AT
					SPA12
					PAI2
					ANT3
					HEP2
					PAI1
					SC6A4
					NAC1
					SORT
					TA2R
					THAS
					TCO2
					TRBM
					TSP1
					TM121
					TENA
					TNFA
					TR11B
					TNR4
					TNF11
					TNFL4
					P53
					TYSY
					UCN1
					UD11
					SYWC
					Z385B
					ZN627
