# Supplementary material for: In-Cardiome: integrated knowledgebase for coronary artery disease enabling translational research
Source: Database (Oxford). 2017 Oct 10;2017:bax077. doi: 10.1093/database/bax077 (PMC5737197; doi:10.1093/database/bax077)
Supplement: Supplementary Table [file bax077_supp_table_s4.xlsx]

## Sheet: Supplementary Table S4
Title	In-Cardiome: Integrated knowledgebase for coronary artery disease enabling translational research
Author names	Ankit Sharma1,2, Vrushali Deshpande3, Madankumar Ghatge1,4, Rajani Kanth Vangala2,4*
Affiliation	1Research Scholar, Manipal University, Madhav Nagar, Manipal, Karnataka-576104, India;
	2Bioinformatics and Biostatistics unit, Thrombosis Research Institute, Bangalore Karnataka-560099, India
	3Molecular Immunology, Thrombosis Research Institute, Bangalore- Karnataka-560099, India
	4Proteomics and Coagulation Unit, Thrombosis Research Institute, Bangalore Karnataka- 560099, India
E-mail address of the corresponding author	rajani@triindia.org.in
Supplementary Table S4. Drugs associated with InCardiome Genes
ID	Genes	Drugs
1	HDAC2	Angiotensin II Receptor Blockers (or Inhibitors)
2	NCOR2	Angiotensin II Receptor Blockers (or Inhibitors)
3	ABL1	Angiotensin II Receptor Blockers (or Inhibitors)
4	ADRBK1	Angiotensin II Receptor Blockers (or Inhibitors)
5	AGT	Angiotensin II Receptor Blockers (or Inhibitors)
6	AGTR1	Angiotensin II Receptor Blockers (or Inhibitors)
7	ALOX15B	Angiotensin II Receptor Blockers (or Inhibitors)
8	AR	Angiotensin II Receptor Blockers (or Inhibitors)
9	ATF2	Angiotensin II Receptor Blockers (or Inhibitors)
10	BDKRB2	Angiotensin II Receptor Blockers (or Inhibitors)
11	BRCA1	Angiotensin II Receptor Blockers (or Inhibitors)
12	CDKN1A	Angiotensin II Receptor Blockers (or Inhibitors)
13	CHD3	Angiotensin II Receptor Blockers (or Inhibitors)
14	EGFR	Angiotensin II Receptor Blockers (or Inhibitors)
15	EGR1	Angiotensin II Receptor Blockers (or Inhibitors)
16	ESR1	Angiotensin II Receptor Blockers (or Inhibitors)
17	ESR2	Angiotensin II Receptor Blockers (or Inhibitors)
18	FOS	Angiotensin II Receptor Blockers (or Inhibitors)
19	FOXO1	Angiotensin II Receptor Blockers (or Inhibitors)
20	GATA2	Angiotensin II Receptor Blockers (or Inhibitors)
21	GSK3B	Angiotensin II Receptor Blockers (or Inhibitors)
22	HDAC9	Angiotensin II Receptor Blockers (or Inhibitors)
23	HIF1A	Angiotensin II Receptor Blockers (or Inhibitors)
24	JAK2	Angiotensin II Receptor Blockers (or Inhibitors)
25	JUN	Angiotensin II Receptor Blockers (or Inhibitors)
26	MAPK1	Angiotensin II Receptor Blockers (or Inhibitors)
27	MAPK3	Angiotensin II Receptor Blockers (or Inhibitors)
28	MOK	Angiotensin II Receptor Blockers (or Inhibitors)
29	MYC	Angiotensin II Receptor Blockers (or Inhibitors)
30	NFE2L2	Angiotensin II Receptor Blockers (or Inhibitors)
31	NOS3	Angiotensin II Receptor Blockers (or Inhibitors)
32	NR3C1	Angiotensin II Receptor Blockers (or Inhibitors)
33	PPARG	Angiotensin II Receptor Blockers (or Inhibitors)
34	PPARGC1A	Angiotensin II Receptor Blockers (or Inhibitors)
35	PRKAA2	Angiotensin II Receptor Blockers (or Inhibitors)
36	SIRT1	Angiotensin II Receptor Blockers (or Inhibitors)
37	STAT3	Angiotensin II Receptor Blockers (or Inhibitors)
38	STAT4	Angiotensin II Receptor Blockers (or Inhibitors)
39	TCF4	Angiotensin II Receptor Blockers (or Inhibitors)
40	VDR	Angiotensin II Receptor Blockers (or Inhibitors)
41	ACE	Angiotensin-Converting Enzyme (ACE) Inhibitors
42	CALM1	Angiotensin-Converting Enzyme (ACE) Inhibitors
43	IL8	Angiotensin-Converting Enzyme (ACE) Inhibitors
44	ACE2	Angiotensin-Converting Enzyme (ACE) Inhibitors
45	AGT	Angiotensin-Converting Enzyme (ACE) Inhibitors
46	AGTR2	Angiotensin-Converting Enzyme (ACE) Inhibitors
47	AREG	Angiotensin-Converting Enzyme (ACE) Inhibitors
48	BDKRB2	Angiotensin-Converting Enzyme (ACE) Inhibitors
49	BHMT	Angiotensin-Converting Enzyme (ACE) Inhibitors
50	CD44	Angiotensin-Converting Enzyme (ACE) Inhibitors
51	COL18A1	Angiotensin-Converting Enzyme (ACE) Inhibitors
52	COL1A1	Angiotensin-Converting Enzyme (ACE) Inhibitors
53	COL1A2	Angiotensin-Converting Enzyme (ACE) Inhibitors
54	COMT	Angiotensin-Converting Enzyme (ACE) Inhibitors
55	CXCL12	Angiotensin-Converting Enzyme (ACE) Inhibitors
56	CXCL5	Angiotensin-Converting Enzyme (ACE) Inhibitors
57	FGFR1	Angiotensin-Converting Enzyme (ACE) Inhibitors
58	FN1	Angiotensin-Converting Enzyme (ACE) Inhibitors
59	GHRL	Angiotensin-Converting Enzyme (ACE) Inhibitors
60	IGFBP3	Angiotensin-Converting Enzyme (ACE) Inhibitors
61	IL1B	Angiotensin-Converting Enzyme (ACE) Inhibitors
62	LCN2	Angiotensin-Converting Enzyme (ACE) Inhibitors
63	LGALS3	Angiotensin-Converting Enzyme (ACE) Inhibitors
64	LTA4H	Angiotensin-Converting Enzyme (ACE) Inhibitors
65	MMP10	Angiotensin-Converting Enzyme (ACE) Inhibitors
66	MMP14	Angiotensin-Converting Enzyme (ACE) Inhibitors
67	MMP2	Angiotensin-Converting Enzyme (ACE) Inhibitors
68	MMP7	Angiotensin-Converting Enzyme (ACE) Inhibitors
69	MMP9	Angiotensin-Converting Enzyme (ACE) Inhibitors
70	MTHFD1L	Angiotensin-Converting Enzyme (ACE) Inhibitors
71	MTHFR	Angiotensin-Converting Enzyme (ACE) Inhibitors
72	MTR	Angiotensin-Converting Enzyme (ACE) Inhibitors
73	PLG	Angiotensin-Converting Enzyme (ACE) Inhibitors
74	SIRT1	Angiotensin-Converting Enzyme (ACE) Inhibitors
75	TFPI	Angiotensin-Converting Enzyme (ACE) Inhibitors
76	TGFB1	Angiotensin-Converting Enzyme (ACE) Inhibitors
77	THBS1	Angiotensin-Converting Enzyme (ACE) Inhibitors
78	THBS2	Angiotensin-Converting Enzyme (ACE) Inhibitors
79	TIMP1	Angiotensin-Converting Enzyme (ACE) Inhibitors
80	TIMP2	Angiotensin-Converting Enzyme (ACE) Inhibitors
81	TIMP3	Angiotensin-Converting Enzyme (ACE) Inhibitors
82	TIMP4	Angiotensin-Converting Enzyme (ACE) Inhibitors
83	VCAN	Angiotensin-Converting Enzyme (ACE) Inhibitors
84	PTGER3	Angiotensin-Receptor Neprilysin Inhibitors (ARNIs)
85	GHRL	Angiotensin-Receptor Neprilysin Inhibitors (ARNIs)
86	APOH	Anticoagulants
87	CPB2	Anticoagulants
88	F10	Anticoagulants
89	F13A1	Anticoagulants
90	F2	Anticoagulants
91	F2R	Anticoagulants
92	F2RL3	Anticoagulants
93	F3	Anticoagulants
94	F7	Anticoagulants
95	F8	Anticoagulants
96	F9	Anticoagulants
97	FGA	Anticoagulants
98	FGB	Anticoagulants
99	GP1BA	Anticoagulants
100	GP5	Anticoagulants
101	IGFBP3	Anticoagulants
102	ITGA2B	Anticoagulants
103	KNG1	Anticoagulants
104	PLAT	Anticoagulants
105	PLAU	Anticoagulants
106	PLG	Anticoagulants
107	PROC	Anticoagulants
108	PROS1	Anticoagulants
109	SELP	Anticoagulants
110	SELPLG	Anticoagulants
111	SERPINA5	Anticoagulants
112	SERPINC1	Anticoagulants
113	SERPIND1	Anticoagulants
114	SERPINE1	Anticoagulants
115	SPP1	Anticoagulants
116	TFPI	Anticoagulants
117	THBD	Anticoagulants
118	THBS1	Anticoagulants
119	VCAN	Anticoagulants
120	ADA	Antiplatelet Agents
121	DPP4	Antiplatelet Agents
122	DRD1	Antiplatelet Agents
123	NR3C1	Antiplatelet Agents
124	WDR12	Antiplatelet Agents
125	ADRA2A	Beta-Adrenergic blocking (Beta Blockers)
126	HTR1A	Beta-Adrenergic blocking (Beta Blockers)
127	ADRB1	Beta-Adrenergic blocking (Beta Blockers)
128	ADRB2	Beta-Adrenergic blocking (Beta Blockers)
129	ADRB3	Beta-Adrenergic blocking (Beta Blockers)
130	ADRBK1	Beta-Adrenergic blocking (Beta Blockers)
131	FGFR1	Beta-Adrenergic blocking (Beta Blockers)
132	GNG2	Beta-Adrenergic blocking (Beta Blockers)
133	HSPA4	Beta-Adrenergic blocking (Beta Blockers)
134	HTR1B	Beta-Adrenergic blocking (Beta Blockers)
135	IL1B	Beta-Adrenergic blocking (Beta Blockers)
136	INSR	Beta-Adrenergic blocking (Beta Blockers)
137	KCNE1	Beta-Adrenergic blocking (Beta Blockers)
138	KCNH2	Beta-Adrenergic blocking (Beta Blockers)
139	KCNJ5	Beta-Adrenergic blocking (Beta Blockers)
140	LAMP2	Beta-Adrenergic blocking (Beta Blockers)
141	NOS1	Beta-Adrenergic blocking (Beta Blockers)
142	RHOA	Beta-Adrenergic blocking (Beta Blockers)
143	SRC	Beta-Adrenergic blocking (Beta Blockers)
144	CACNA1A	Calcium Channel Blockers
145	CACNA1B	Calcium Channel Blockers
146	CACNA1G	Calcium Channel Blockers
147	CACNA1H	Calcium Channel Blockers
148	CACNA2D1	Calcium Channel Blockers
149	CACNB1	Calcium Channel Blockers
150	CACNB2	Calcium Channel Blockers
151	CACNB3	Calcium Channel Blockers
152	CACNB4	Calcium Channel Blockers
153	CALM1	Calcium Channel Blockers
154	NCOR2	Calcium Channel Blockers
155	PDE1A	Calcium Channel Blockers
156	SLC9A1	Calcium Channel Blockers
157	SMPD1	Calcium Channel Blockers
158	TNNC1	Calcium Channel Blockers
159	TNNC2	Calcium Channel Blockers
160	ACE2	Calcium Channel Blockers
161	ADD1	Calcium Channel Blockers
162	AHR	Calcium Channel Blockers
163	APOA1	Calcium Channel Blockers
164	AR	Calcium Channel Blockers
165	ATP2B1	Calcium Channel Blockers
166	BRCA1	Calcium Channel Blockers
167	CABIN1	Calcium Channel Blockers
168	CACNA1C	Calcium Channel Blockers
169	CAMK1	Calcium Channel Blockers
170	CCP110	Calcium Channel Blockers
171	CTNNB1	Calcium Channel Blockers
172	EGFR	Calcium Channel Blockers
173	ESR1	Calcium Channel Blockers
174	ESR2	Calcium Channel Blockers
175	FER	Calcium Channel Blockers
176	GNG2	Calcium Channel Blockers
177	HSPA4	Calcium Channel Blockers
178	HTR2C	Calcium Channel Blockers
179	INSR	Calcium Channel Blockers
180	JAK2	Calcium Channel Blockers
181	KCNE1	Calcium Channel Blockers
182	KCNH2	Calcium Channel Blockers
183	KCNJ11	Calcium Channel Blockers
184	KCNMA1	Calcium Channel Blockers
185	KCNN4	Calcium Channel Blockers
186	LDHA	Calcium Channel Blockers
187	NFE2L2	Calcium Channel Blockers
188	NOS2	Calcium Channel Blockers
189	NOS3	Calcium Channel Blockers
190	NR3C1	Calcium Channel Blockers
191	NR3C2	Calcium Channel Blockers
192	REL	Calcium Channel Blockers
193	REM1	Calcium Channel Blockers
194	RGS2	Calcium Channel Blockers
195	SCN5A	Calcium Channel Blockers
196	SRC	Calcium Channel Blockers
197	STK38	Calcium Channel Blockers
198	TCF4	Calcium Channel Blockers
199	TNC	Calcium Channel Blockers
200	TNFRSF1A	Calcium Channel Blockers
201	TNNI2	Calcium Channel Blockers
202	TNNI3	Calcium Channel Blockers
203	TNNT1	Calcium Channel Blockers
204	TNNT2	Calcium Channel Blockers
205	TRO	Calcium Channel Blockers
206	HDAC2	Cholesterol-lowering medications
207	ITGAL	Cholesterol-lowering medications
208	NCOR2	Cholesterol-lowering medications
209	ABL1	Cholesterol-lowering medications
210	ADA	Cholesterol-lowering medications
211	AHR	Cholesterol-lowering medications
212	AIRE	Cholesterol-lowering medications
213	AR	Cholesterol-lowering medications
214	ARID5B	Cholesterol-lowering medications
215	BCL11B	Cholesterol-lowering medications
216	BRCA1	Cholesterol-lowering medications
217	CABIN1	Cholesterol-lowering medications
218	CCL11	Cholesterol-lowering medications
219	CCL22	Cholesterol-lowering medications
220	CCL5	Cholesterol-lowering medications
221	CD14	Cholesterol-lowering medications
222	CD4	Cholesterol-lowering medications
223	CDKN1A	Cholesterol-lowering medications
224	CHD3	Cholesterol-lowering medications
225	CIITA	Cholesterol-lowering medications
226	COL1A2	Cholesterol-lowering medications
227	CTNNB1	Cholesterol-lowering medications
228	CXCL10	Cholesterol-lowering medications
229	CXCL12	Cholesterol-lowering medications
230	CXCL2	Cholesterol-lowering medications
231	CXCR4	Cholesterol-lowering medications
232	DDX53	Cholesterol-lowering medications
233	DPP4	Cholesterol-lowering medications
234	EGFR	Cholesterol-lowering medications
235	ESR1	Cholesterol-lowering medications
236	F11R	Cholesterol-lowering medications
237	FOXP3	Cholesterol-lowering medications
238	GATA4	Cholesterol-lowering medications
239	GCG	Cholesterol-lowering medications
240	HDAC9	Cholesterol-lowering medications
241	HIF1A	Cholesterol-lowering medications
242	HMGCR	Cholesterol-lowering medications
243	HP	Cholesterol-lowering medications
244	HSPA4	Cholesterol-lowering medications
245	ICAM1	Cholesterol-lowering medications
246	ICAM2	Cholesterol-lowering medications
247	INSIG1	Cholesterol-lowering medications
248	INSIG2	Cholesterol-lowering medications
249	IRS1	Cholesterol-lowering medications
250	ITGA2B	Cholesterol-lowering medications
251	ITGAX	Cholesterol-lowering medications
252	ITGB2	Cholesterol-lowering medications
253	JUN	Cholesterol-lowering medications
254	KLF5	Cholesterol-lowering medications
255	KNG1	Cholesterol-lowering medications
256	MBTPS1	Cholesterol-lowering medications
257	MVD	Cholesterol-lowering medications
258	MYC	Cholesterol-lowering medications
259	NFATC1	Cholesterol-lowering medications
260	NFE2L2	Cholesterol-lowering medications
261	NFKB1	Cholesterol-lowering medications
262	NPPB	Cholesterol-lowering medications
263	NPY	Cholesterol-lowering medications
264	NR3C1	Cholesterol-lowering medications
265	PARK7	Cholesterol-lowering medications
266	PARP1	Cholesterol-lowering medications
267	PLAUR	Cholesterol-lowering medications
268	PPARD	Cholesterol-lowering medications
269	PPIA	Cholesterol-lowering medications
270	PRKCH	Cholesterol-lowering medications
271	PRTN3	Cholesterol-lowering medications
272	SETD2	Cholesterol-lowering medications
273	SIRT1	Cholesterol-lowering medications
274	SOAT1	Cholesterol-lowering medications
275	SRC	Cholesterol-lowering medications
276	STAT3	Cholesterol-lowering medications
277	TAC1	Cholesterol-lowering medications
278	TP53	Cholesterol-lowering medications
279	VDR	Cholesterol-lowering medications
280	VIP	Cholesterol-lowering medications
281	ADRA1A	Combined alpha and beta-blockers
282	ADRA1B	Combined alpha and beta-blockers
283	ADRA1D	Combined alpha and beta-blockers
284	ADRA2A	Combined alpha and beta-blockers
285	HDAC2	Combined alpha and beta-blockers
286	NPR1	Combined alpha and beta-blockers
287	NPR3	Combined alpha and beta-blockers
288	ACTA2	Combined alpha and beta-blockers
289	ADAMTS1	Combined alpha and beta-blockers
290	ADRB1	Combined alpha and beta-blockers
291	ADRB2	Combined alpha and beta-blockers
292	ADRB3	Combined alpha and beta-blockers
293	ADRBK1	Combined alpha and beta-blockers
294	AR	Combined alpha and beta-blockers
295	ATM	Combined alpha and beta-blockers
296	BCL2	Combined alpha and beta-blockers
297	BRCA1	Combined alpha and beta-blockers
298	CCL22	Combined alpha and beta-blockers
299	CD44	Combined alpha and beta-blockers
300	CDKN2A	Combined alpha and beta-blockers
301	CTGF	Combined alpha and beta-blockers
302	CTNNB1	Combined alpha and beta-blockers
303	CXCR1	Combined alpha and beta-blockers
304	CXCR2	Combined alpha and beta-blockers
305	DPP4	Combined alpha and beta-blockers
306	ELANE	Combined alpha and beta-blockers
307	F12	Combined alpha and beta-blockers
308	FLT1	Combined alpha and beta-blockers
309	GJA1	Combined alpha and beta-blockers
310	GNG2	Combined alpha and beta-blockers
311	HIF1A	Combined alpha and beta-blockers
312	HSPA4	Combined alpha and beta-blockers
313	IL13	Combined alpha and beta-blockers
314	IL1B	Combined alpha and beta-blockers
315	ILF3	Combined alpha and beta-blockers
316	INSR	Combined alpha and beta-blockers
317	JUN	Combined alpha and beta-blockers
318	KCNE1	Combined alpha and beta-blockers
319	KCNH2	Combined alpha and beta-blockers
320	KCNJ5	Combined alpha and beta-blockers
321	KDR	Combined alpha and beta-blockers
322	LAMP2	Combined alpha and beta-blockers
323	LDHA	Combined alpha and beta-blockers
324	MAPK1	Combined alpha and beta-blockers
325	MAPK3	Combined alpha and beta-blockers
326	MYC	Combined alpha and beta-blockers
327	NOS1	Combined alpha and beta-blockers
328	NPPB	Combined alpha and beta-blockers
329	NPR2	Combined alpha and beta-blockers
330	NR4A1	Combined alpha and beta-blockers
331	PARP1	Combined alpha and beta-blockers
332	PDGFB	Combined alpha and beta-blockers
333	PER1	Combined alpha and beta-blockers
334	PGF	Combined alpha and beta-blockers
335	PTPN11	Combined alpha and beta-blockers
336	RGS2	Combined alpha and beta-blockers
337	SELE	Combined alpha and beta-blockers
338	SELL	Combined alpha and beta-blockers
339	SELPLG	Combined alpha and beta-blockers
340	SEMA3F	Combined alpha and beta-blockers
341	SHC1	Combined alpha and beta-blockers
342	SPARC	Combined alpha and beta-blockers
343	SRC	Combined alpha and beta-blockers
344	STAT3	Combined alpha and beta-blockers
345	THBS1	Combined alpha and beta-blockers
346	TP53	Combined alpha and beta-blockers
347	TRAF6	Combined alpha and beta-blockers
348	VCAM1	Combined alpha and beta-blockers
349	VEGFA	Combined alpha and beta-blockers
350	ADD1	Digitalis Preparations (Also known as Digoxin and Digitoxin)
351	ATP1A1	Digitalis Preparations (Also known as Digoxin and Digitoxin)
352	ATP2A2	Digitalis Preparations (Also known as Digoxin and Digitoxin)
353	ATP2B1	Digitalis Preparations (Also known as Digoxin and Digitoxin)
354	EGFR	Digitalis Preparations (Also known as Digoxin and Digitoxin)
355	MAP1LC3A	Digitalis Preparations (Also known as Digoxin and Digitoxin)
356	MAPK1	Digitalis Preparations (Also known as Digoxin and Digitoxin)
357	MAPK3	Digitalis Preparations (Also known as Digoxin and Digitoxin)
358	SRC	Digitalis Preparations (Also known as Digoxin and Digitoxin)
359	ASIC1	Diuretics
360	ASIC2	Diuretics
361	CA2	Diuretics
362	CACNA1A	Diuretics
363	CACNA1B	Diuretics
364	CACNA1G	Diuretics
365	CACNA1H	Diuretics
366	CACNA2D1	Diuretics
367	CACNB1	Diuretics
368	CACNB2	Diuretics
369	CACNB3	Diuretics
370	CACNB4	Diuretics
371	CALM1	Diuretics
372	CFTR	Diuretics
373	HDAC2	Diuretics
374	KCNJ1	Diuretics
375	NCOR2	Diuretics
376	PGR	Diuretics
377	SCNN1A	Diuretics
378	SCNN1B	Diuretics
379	SLC12A4	Diuretics
380	SLC9A1	Diuretics
381	ADA	Diuretics
382	AHR	Diuretics
383	AR	Diuretics
384	ATF2	Diuretics
385	BRCA1	Diuretics
386	CACNA1C	Diuretics
387	CASP1	Diuretics
388	CDKN1A	Diuretics
389	CTNNB1	Diuretics
390	CYP11B1	Diuretics
391	CYP11B2	Diuretics
392	CYP17A1	Diuretics
393	CYP26B1	Diuretics
394	EGFR	Diuretics
395	ERCC2	Diuretics
396	ESR1	Diuretics
397	F2	Diuretics
398	FOXO1	Diuretics
399	GNG2	Diuretics
400	GSK3B	Diuretics
401	HGF	Diuretics
402	HIF1A	Diuretics
403	HMGB1	Diuretics
404	HSPA1A	Diuretics
405	HSPA4	Diuretics
406	HSPB1	Diuretics
407	HSPD1	Diuretics
408	IGF2R	Diuretics
409	IL6ST	Diuretics
410	JUN	Diuretics
411	KCNE1	Diuretics
412	KCNMA1	Diuretics
413	KCNQ1	Diuretics
414	MAPK1	Diuretics
415	NFKB1	Diuretics
416	NID1	Diuretics
417	NR1H3	Diuretics
418	NR3C1	Diuretics
419	NR3C2	Diuretics
420	PARK7	Diuretics
421	PARP1	Diuretics
422	PLAT	Diuretics
423	PLAU	Diuretics
424	PLAUR	Diuretics
425	PLG	Diuretics
426	PPARG	Diuretics
427	PPARGC1A	Diuretics
428	PTEN	Diuretics
429	RAC3	Diuretics
430	REL	Diuretics
431	REM1	Diuretics
432	SCNN1D	Diuretics
433	SCNN1G	Diuretics
434	SELENBP1	Diuretics
435	SERPINA5	Diuretics
436	SERPINB2	Diuretics
437	SERPINE1	Diuretics
438	SIRT1	Diuretics
439	SLC25A4	Diuretics
440	SMAD1	Diuretics
441	SRC	Diuretics
442	SREBF1	Diuretics
443	STAT3	Diuretics
444	TCF4	Diuretics
445	TCP1	Diuretics
446	TP53	Diuretics
447	TRO	Diuretics
448	VIM	Diuretics
449	CALM1	Vasodilators
450	CFTR	Vasodilators
451	GUCY1A2	Vasodilators
452	KCNJ1	Vasodilators
453	NPR1	Vasodilators
454	NPR3	Vasodilators
455	PTGS1	Vasodilators
456	APC	Vasodilators
457	FLAD1	Vasodilators
458	HSPA4	Vasodilators
459	IL16	Vasodilators
460	NOS2	Vasodilators
461	NPPA	Vasodilators
462	NPPB	Vasodilators
463	NPPC	Vasodilators
464	NPR2	Vasodilators
465	PTGIS	Vasodilators
466	PTGS2	Vasodilators
467	SCN5A	Vasodilators
468	SRC	Vasodilators
469	P2RY12	Antiplatelet Agents
470	PDE10A	Antiplatelet Agents
471	PDE5A	Antiplatelet Agents
472	PDE4A	Antiplatelet Agents
