# Supplementary material for: In-Cardiome: integrated knowledgebase for coronary artery disease enabling translational research
Source: Database (Oxford). 2017 Oct 10;2017:bax077. doi: 10.1093/database/bax077 (PMC5737197; doi:10.1093/database/bax077)
Supplement: Supplementary Table [file bax077_supp_table_s5.xlsx]

## Sheet: Supplementary Table S5
Title	In-Cardiome: Integrated knowledgebase for coronary artery disease enabling translational research
Author names	Ankit Sharma1,2, Vrushali Deshpande3, Madankumar Ghatge1,4, Rajani Kanth Vangala2,4*
Affiliation	1Research Scholar, Manipal University, Madhav Nagar, Manipal, Karnataka-576104, India;
	2Bioinformatics and Biostatistics unit, Thrombosis Research Institute, Bangalore Karnataka-560099, India
	3Molecular Immunology, Thrombosis Research Institute, Bangalore- Karnataka-560099, India
	4Proteomics and Coagulation Unit, Thrombosis Research Institute, Bangalore Karnataka- 560099, India
E-mail address of the corresponding author	rajani@triindia.org.in
Supplementary Table S5. Protein-Protein Interaction:
IncardiomeID	Gene_nameA	Gene_nameB
IC00001	NBAS	ZW10
IC00001	NBAS	UVRAG
IC00001	NBAS	USE1
IC00001	NBAS	STX18
IC00001	NBAS	RINT1
IC00001	NBAS	OLFM2
IC00001	NBAS	HSPB1
IC00001	NBAS	DVL2
IC00001	NBAS	COPB2
IC00001	NBAS	AK1
IC00002	TLR4	TRAF3
IC00002	TLR4	TLR4
IC00002	TLR4	TIRAP
IC00002	TLR4	TICAM2
IC00002	TLR4	STK11IP
IC00002	TLR4	SMAD3
IC00002	TLR4	SERTAD1
IC00002	TLR4	NOX4
IC00002	TLR4	MYD88
IC00002	TLR4	LY96
IC00002	TLR4	HMGB1
IC00002	TLR4	F2RL1
IC00002	TLR4	EGFR
IC00002	TLR4	BGN
IC00004	LAD1	SFN
IC00004	LAD1	MCM7
IC00004	LAD1	ESR2
IC00005	CCL22	HERC3
IC00005	CCL22	GCLC
IC00005	CCL22	DPP4
IC00005	CCL22	CRYAB
IC00008	CHD2	TULP3
IC00008	CHD2	TRIM41
IC00008	CHD2	THAP1
IC00008	CHD2	TEKT1
IC00008	CHD2	SUMO1
IC00008	CHD2	SRPK2
IC00008	CHD2	PHB
IC00008	CHD2	PARK7
IC00009	GOSR2	VAPA
IC00009	GOSR2	TMEM17
IC00009	GOSR2	TCTN3
IC00009	GOSR2	TCTN2
IC00009	GOSR2	STX6
IC00009	GOSR2	STX4
IC00009	GOSR2	STX1A
IC00009	GOSR2	GOLGA8F;
IC00009	GOSR2	GOLGA8DP
IC00009	GOSR2	FATE1
IC00009	GOSR2	CCDC155
IC00010	TNFSF11	ZC3HC1
IC00010	TNFSF11	TRMT2A
IC00010	TNFSF11	TMOD3
IC00010	TNFSF11	SNRNP35
IC00010	TNFSF11	SBF1
IC00010	TNFSF11	PLK1
IC00010	TNFSF11	PHAX
IC00010	TNFSF11	MED24
IC00010	TNFSF11	MBTPS1
IC00010	TNFSF11	LMO4
IC00010	TNFSF11	FAM213B
IC00010	TNFSF11	EZH2
IC00010	TNFSF11	EEF1A1
IC00010	TNFSF11	DDAH2
IC00010	TNFSF11	CEP126
IC00010	TNFSF11	BBS10
IC00011	MRAS	TCEB1
IC00011	MRAS	PLXNB1
IC00011	MRAS	MLLT4
IC00013	CASQ2	CASQ2
IC00014	KIAA0391	TRMT10C
IC00014	KIAA0391	ICT1
IC00014	KIAA0391	HSD17B10
IC00015	SCAMP1	UBE3A
IC00015	SCAMP1	TP53
IC00015	SCAMP1	TMEM216
IC00015	SCAMP1	TMEM17
IC00016	VGF	LRRK2
IC00016	VGF	LRRK1
IC00017	ALOX15B	TRIM21
IC00017	ALOX15B	CTAG1A
IC00018	ABCC3	MLH1
IC00019	CD3EAP	XPA
IC00019	CD3EAP	SUPT16H
IC00019	CD3EAP	SSRP1
IC00019	CD3EAP	POLR2F
IC00019	CD3EAP	POLR1A
IC00019	CD3EAP	NFKBIB
IC00019	CD3EAP	ARRB1
IC00020	PLA2G10	MYO10
IC00021	INSIG1	ERLIN2
IC00021	INSIG1	AMFR
IC00022	CLOCK	YEATS4
IC00022	CLOCK	VPS53
IC00022	CLOCK	VPS51
IC00022	CLOCK	TUFT1
IC00022	CLOCK	TSSC1
IC00022	CLOCK	THAP11
IC00022	CLOCK	TFPT
IC00022	CLOCK	RPRD1A
IC00022	CLOCK	RCOR1
IC00022	CLOCK	RABGEF1
IC00022	CLOCK	RABGAP1L
IC00022	CLOCK	RABEP1
IC00022	CLOCK	PTRF
IC00022	CLOCK	PSMD9
IC00022	CLOCK	PKN3
IC00022	CLOCK	PHLDB3
IC00022	CLOCK	PHF21A
IC00022	CLOCK	OIP5
IC00022	CLOCK	NUF2
IC00022	CLOCK	NCKAP5L
IC00022	CLOCK	MAX
IC00022	CLOCK	KDM1A
IC00022	CLOCK	HMG20A
IC00022	CLOCK	HAUS6
IC00022	CLOCK	GRIPAP1
IC00022	CLOCK	GOLGA5
IC00022	CLOCK	GIT2
IC00022	CLOCK	DZIP3
IC00022	CLOCK	CCHCR1
IC00022	CLOCK	CCDC93
IC00022	CLOCK	CCDC132
IC00022	CLOCK	ARNTL2
IC00022	CLOCK	ARNTL
IC00023	PER1	TNS2
IC00023	PER1	GTSE1
IC00023	PER1	FOXK2
IC00023	PER1	FAM65B
IC00023	PER1	CSNK1E
IC00024	MEFV	YWHAQ
IC00024	MEFV	PYCARD
IC00024	MEFV	MEFV
IC00025	KCNN4	CALM1
IC00026	SGSM2	RPS25
IC00026	SGSM2	RGMA
IC00026	SGSM2	PTN
IC00026	SGSM2	PNO1
IC00026	SGSM2	MPP1
IC00026	SGSM2	KHDRBS3
IC00026	SGSM2	ILF2
IC00026	SGSM2	GDPD2
IC00026	SGSM2	FNBP1L
IC00026	SGSM2	EGFR
IC00026	SGSM2	CHD3
IC00026	SGSM2	CELSR3
IC00026	SGSM2	CA12
IC00026	SGSM2	AFP
IC00027	GPR39	GSK3B
IC00028	CCP110	UNC45A
IC00028	CCP110	TWF1
IC00028	CCP110	TUBA1A
IC00028	CCP110	TNKS
IC00028	CCP110	TFIP11
IC00028	CCP110	TCTE1
IC00028	CCP110	SMC2
IC00028	CCP110	SCHIP1
IC00028	CCP110	SASS6
IC00028	CCP110	RPGRIP1L
IC00028	CCP110	PNMA1
IC00028	CCP110	PCM1
IC00028	CCP110	ODF2
IC00028	CCP110	NLK
IC00028	CCP110	NINL
IC00028	CCP110	NEURL4
IC00028	CCP110	NEDD1
IC00028	CCP110	NCAPH2
IC00028	CCP110	NCAPH
IC00028	CCP110	NCAPG2
IC00028	CCP110	MPZ
IC00028	CCP110	MAP7D3
IC00028	CCP110	MAP2
IC00028	CCP110	LATS1
IC00028	CCP110	KIF24
IC00028	CCP110	IGF2BP2
IC00028	CCP110	HTATSF1
IC00028	CCP110	HAUS6
IC00028	CCP110	FAM21A
IC00028	CCP110	EGLN3
IC00028	CCP110	DVL1
IC00028	CCP110	DCAF10
IC00028	CCP110	CRK
IC00028	CCP110	CETN2
IC00028	CCP110	CETN1
IC00028	CCP110	CEP97
IC00028	CCP110	CEP76
IC00028	CCP110	CEP290
IC00028	CCP110	CEP162
IC00028	CCP110	CEP135
IC00028	CCP110	CEP128
IC00028	CCP110	CEP120
IC00028	CCP110	CEP104
IC00028	CCP110	CENPJ
IC00028	CCP110	CCNF
IC00028	CCP110	CALM1
IC00028	CCP110	BPNT1
IC00030	HTRA2	XIAP
IC00030	HTRA2	WDR26
IC00030	HTRA2	USP7
IC00030	HTRA2	TRAF2
IC00030	HTRA2	TNFRSF14
IC00030	HTRA2	RNPS1
IC00030	HTRA2	RANBP10
IC00030	HTRA2	PSEN1
IC00030	HTRA2	NDUFA13
IC00030	HTRA2	MKLN1
IC00030	HTRA2	MAEA
IC00030	HTRA2	BIRC7
IC00030	HTRA2	BIRC3
IC00030	HTRA2	BIRC2
IC00030	HTRA2	ARMC8
IC00031	PROM1	PLEKHA5
IC00031	PROM1	ACTB
IC00032	XRCC3	ZW10
IC00032	XRCC3	ZSWIM7
IC00032	XRCC3	ZC3H11A
IC00032	XRCC3	UQCRQ
IC00032	XRCC3	UBR5
IC00032	XRCC3	TRIM25
IC00032	XRCC3	TOMM22
IC00032	XRCC3	TNKS1BP1
IC00032	XRCC3	TMPO
IC00032	XRCC3	TIMM8A
IC00032	XRCC3	TIMM13
IC00032	XRCC3	TFF1
IC00032	XRCC3	TECR
IC00032	XRCC3	TCP1
IC00032	XRCC3	TAP1
IC00032	XRCC3	SWSAP1
IC00032	XRCC3	STIP1
IC00032	XRCC3	SSX2IP
IC00032	XRCC3	SQRDL
IC00032	XRCC3	SPATA5L1
IC00032	XRCC3	SNRNP70
IC00032	XRCC3	SNAI1
IC00032	XRCC3	SLC25A13
IC00032	XRCC3	SLC1A5
IC00032	XRCC3	SFXN3
IC00032	XRCC3	SFXN1
IC00032	XRCC3	SF3B2
IC00032	XRCC3	SF3B1
IC00032	XRCC3	SF3A1
IC00032	XRCC3	SERPINB5
IC00032	XRCC3	SCGB3A1
IC00032	XRCC3	SCAMP3
IC00032	XRCC3	RNF5
IC00032	XRCC3	RNF20
IC00032	XRCC3	RCN3
IC00032	XRCC3	RCN1
IC00032	XRCC3	RBM5
IC00032	XRCC3	RBM17
IC00032	XRCC3	RAD51C
IC00032	XRCC3	RAD51
IC00032	XRCC3	QARS
IC00032	XRCC3	PSMC3IP
IC00032	XRCC3	PPP1R10
IC00032	XRCC3	PPIL4
IC00032	XRCC3	POLB
IC00032	XRCC3	PMS2
IC00032	XRCC3	PIK3R4
IC00032	XRCC3	PHB2
IC00032	XRCC3	PCNP
IC00032	XRCC3	PC
IC00032	XRCC3	PALB2
IC00032	XRCC3	OSGIN1
IC00032	XRCC3	OPA1
IC00032	XRCC3	NUP93
IC00032	XRCC3	NSRP1
IC00032	XRCC3	NCAPD3
IC00032	XRCC3	MTR
IC00032	XRCC3	MRC2
IC00032	XRCC3	MED24
IC00032	XRCC3	MED17
IC00032	XRCC3	LTN1
IC00032	XRCC3	KTN1
IC00032	XRCC3	KCTD10
IC00032	XRCC3	JPH1
IC00032	XRCC3	ITIH5
IC00032	XRCC3	IPO9
IC00032	XRCC3	IMPDH2
IC00032	XRCC3	IMPDH1
IC00032	XRCC3	HSPD1
IC00032	XRCC3	HSP90B1
IC00032	XRCC3	HSP90AB1
IC00032	XRCC3	HNRNPA2B1
IC00032	XRCC3	HDGFRP2
IC00032	XRCC3	GREB1
IC00032	XRCC3	GPN1
IC00032	XRCC3	GEMIN7
IC00032	XRCC3	GCN1L1
IC00032	XRCC3	FKBP5
IC00032	XRCC3	FARSA
IC00032	XRCC3	FAM84B
IC00032	XRCC3	EXOC6
IC00032	XRCC3	ERLIN1
IC00032	XRCC3	ERAL1
IC00032	XRCC3	EIF5B
IC00032	XRCC3	EIF3F
IC00032	XRCC3	EIF3A
IC00032	XRCC3	DNAJC8
IC00032	XRCC3	DNAJA1
IC00032	XRCC3	CXCL1
IC00032	XRCC3	CPS1
IC00032	XRCC3	COPE
IC00032	XRCC3	COPA
IC00032	XRCC3	CLCN7
IC00032	XRCC3	CKAP4
IC00032	XRCC3	CHTF18
IC00032	XRCC3	CHERP
IC00032	XRCC3	CEPT1
IC00032	XRCC3	CDK9
IC00032	XRCC3	CCT8
IC00032	XRCC3	CCT6A
IC00032	XRCC3	CCT3
IC00032	XRCC3	CCDC124
IC00032	XRCC3	BRCA2
IC00032	XRCC3	BCAS3
IC00032	XRCC3	BAP1
IC00032	XRCC3	ATP5A1
IC00032	XRCC3	ATP2A2
IC00032	XRCC3	APP
IC00032	XRCC3	AGGF1
IC00032	XRCC3	ADAR
IC00033	TCF21	MYOD1
IC00033	TCF21	LMO4
IC00033	TCF21	KLF15
IC00033	TCF21	APLP1
IC00034	TRAF3IP2	TRIP6
IC00034	TRAF3IP2	TRAF6
IC00034	TRAF3IP2	TRAF5
IC00034	TRAF3IP2	TRAF2
IC00034	TRAF3IP2	STK16
IC00034	TRAF3IP2	SRSF1
IC00034	TRAF3IP2	RIMBP3
IC00034	TRAF3IP2	MRPL28
IC00034	TRAF3IP2	MMGT1
IC00034	TRAF3IP2	MDFI
IC00034	TRAF3IP2	INVS
IC00034	TRAF3IP2	GOLGA2
IC00036	SLC25A20	SYNCRIP
IC00036	SLC25A20	SGTB
IC00036	SLC25A20	HNRNPD
IC00036	SLC25A20	HN1L
IC00037	AIRE	XRCC5
IC00037	AIRE	TRIM28
IC00037	AIRE	TOP2A
IC00037	AIRE	SRSF2
IC00037	AIRE	SRC
IC00037	AIRE	RAD21
IC00037	AIRE	PRKDC
IC00037	AIRE	PLCG1
IC00037	AIRE	PIK3R1
IC00037	AIRE	NUP93
IC00037	AIRE	NCK1
IC00037	AIRE	LMNB1
IC00037	AIRE	HIST1H3A
IC00037	AIRE	HIST1H2BB
IC00037	AIRE	H2AFX
IC00037	AIRE	GRB2
IC00037	AIRE	FYN
IC00037	AIRE	DDX5
IC00037	AIRE	DAXX
IC00037	AIRE	CRK
IC00037	AIRE	AIRE
IC00037	AIRE	ABL1
IC00039	URB1	TFG
IC00039	URB1	TAB1
IC00039	URB1	SORT1
IC00039	URB1	NOP56
IC00039	URB1	NLRP3
IC00039	URB1	NCK1
IC00039	URB1	MNDA
IC00039	URB1	MAPK6
IC00039	URB1	KIF14
IC00039	URB1	CDC23
IC00039	URB1	BAG6
IC00040	FADS1	PAAF1
IC00040	FADS1	DHCR7
IC00040	FADS1	CCDC22
IC00041	TLR5	MYD88
IC00042	TLR2	TMOD1
IC00042	TLR2	TIRAP
IC00042	TLR2	TGFB1
IC00042	TLR2	STX17
IC00042	TLR2	SMAD1
IC00042	TLR2	PIK3R1
IC00042	TLR2	NANS
IC00042	TLR2	MYD88
IC00042	TLR2	MAP2K1
IC00042	TLR2	HEMGN
IC00042	TLR2	FBP1
IC00042	TLR2	EGFR
IC00042	TLR2	CXCR4
IC00042	TLR2	BGN
IC00042	TLR2	ATG16L1
IC00042	TLR2	ANP32B
IC00042	TLR2	AKT1
IC00043	JAK2	UBP1
IC00043	JAK2	TRAF6
IC00043	JAK2	STAT1
IC00043	JAK2	SRC
IC00043	JAK2	SOCS3
IC00043	JAK2	SOCS1
IC00043	JAK2	SLC2A1
IC00043	JAK2	SH2B2
IC00043	JAK2	SH2B1
IC00043	JAK2	RCN1
IC00043	JAK2	RBMX
IC00043	JAK2	PTPRJ
IC00043	JAK2	PTPN1
IC00043	JAK2	PRMT5
IC00043	JAK2	PLCG1
IC00043	JAK2	PIK3R1
IC00043	JAK2	NCK1
IC00043	JAK2	NAP1L1
IC00043	JAK2	MPL
IC00043	JAK2	LEPR
IC00043	JAK2	KPNB1
IC00043	JAK2	IL5RA
IC00043	JAK2	GRB2
IC00043	JAK2	G3BP1
IC00043	JAK2	ERBB3
IC00043	JAK2	EMD
IC00043	JAK2	EGFR
IC00043	JAK2	CSF2RB
IC00043	JAK2	CDKN1B
IC00043	JAK2	BRCA1
IC00043	JAK2	ASS1
IC00044	PLA2G6	SERTAD2
IC00044	PLA2G6	RCBTB2
IC00044	PLA2G6	PLA2G6
IC00044	PLA2G6	NUP93
IC00044	PLA2G6	HIF1AN
IC00044	PLA2G6	CEP76
IC00046	RAMP2	RAMP2
IC00046	RAMP2	CALCRL
IC00047	RAMP3	PDCD6IP
IC00047	RAMP3	NOTCH2NL
IC00047	RAMP3	KRTAP5-9
IC00047	RAMP3	KRTAP5-7
IC00047	RAMP3	HSPB3
IC00049	PLXNA2	UBAP2L
IC00049	PLXNA2	PDCD6IP
IC00049	PLXNA2	HACE1
IC00049	PLXNA2	FNBP4
IC00049	PLXNA2	DHX37
IC00049	PLXNA2	CEMIP
IC00050	NOS1AP	TRAF4
IC00050	NOS1AP	RYBP
IC00050	NOS1AP	PTPRN
IC00050	NOS1AP	PNP
IC00050	NOS1AP	PLAGL2
IC00050	NOS1AP	NKAP
IC00050	NOS1AP	NHP2
IC00050	NOS1AP	HSPD1
IC00050	NOS1AP	FYN
IC00050	NOS1AP	FAM133A
IC00050	NOS1AP	CKM
IC00050	NOS1AP	AKNAD1
IC00051	CLUH	TEFM
IC00051	CLUH	RPP25L
IC00051	CLUH	RPGRIP1L
IC00051	CLUH	RIPK4
IC00051	CLUH	NPHP4
IC00051	CLUH	GKAP1
IC00051	CLUH	CELSR3
IC00052	GADD45B	MAP3K4
IC00052	GADD45B	MAP2K7
IC00052	GADD45B	MAP2K6
IC00052	GADD45B	EFHC1
IC00053	ZPR1	MPP3
IC00053	ZPR1	CDK5RAP2
IC00054	TBCA	TERF2IP
IC00054	TBCA	TAF9
IC00054	TBCA	RXRB
IC00054	TBCA	OTUB1
IC00054	TBCA	MDM2
IC00055	FLNB	VCAM1
IC00055	FLNB	UBE2L6
IC00055	FLNB	TUBB3
IC00055	FLNB	TUBA1A
IC00055	FLNB	SYNPO
IC00055	FLNB	SMURF2
IC00055	FLNB	RAC1
IC00055	FLNB	PSEN2
IC00055	FLNB	PSEN1
IC00055	FLNB	PLEKHO1
IC00055	FLNB	PLCG1
IC00055	FLNB	PIK3R1
IC00055	FLNB	OTUD1
IC00055	FLNB	NCK1
IC00055	FLNB	MYBPC2
IC00055	FLNB	MLH1
IC00055	FLNB	MAPK8
IC00055	FLNB	MAP3K4
IC00055	FLNB	MAP3K1
IC00055	FLNB	MAP1LC3B
IC00055	FLNB	LIMA1
IC00055	FLNB	ISG15
IC00055	FLNB	IQGAP1
IC00055	FLNB	HSPB1
IC00055	FLNB	GRB2
IC00055	FLNB	GABARAPL1
IC00055	FLNB	G3BP1
IC00055	FLNB	FN1
IC00055	FLNB	FLNB
IC00055	FLNB	FLNA
IC00055	FLNB	ESR2
IC00055	FLNB	ESR1
IC00055	FLNB	CRK
IC00055	FLNB	CD247
IC00055	FLNB	ATF7IP
IC00057	LRP6	WNT3A
IC00057	LRP6	TMEM17
IC00057	LRP6	SOST
IC00057	LRP6	RAB11A
IC00057	LRP6	LRRK2
IC00057	LRP6	LRP6
IC00057	LRP6	GSK3B
IC00057	LRP6	GSK3A
IC00057	LRP6	EEA1
IC00057	LRP6	DKK1
IC00057	LRP6	DAB2
IC00057	LRP6	CTNNB1
IC00057	LRP6	CAV1
IC00057	LRP6	CAPRIN2
IC00057	LRP6	BAMBI
IC00057	LRP6	AXIN1
IC00057	LRP6	ATP13A2
IC00057	LRP6	ANTXR2
IC00057	LRP6	ANTXR1
IC00057	LRP6	AMMECR1
IC00060	SLC22A3	NCK1
IC00060	SLC22A3	ABL1
IC00061	ATP6AP2	ZBTB11
IC00061	ATP6AP2	WWP2
IC00061	ATP6AP2	WDR75
IC00061	ATP6AP2	USP20
IC00061	ATP6AP2	URB2
IC00061	ATP6AP2	UBAC2
IC00061	ATP6AP2	TOP3B
IC00061	ATP6AP2	TMEM67
IC00061	ATP6AP2	TMEM216
IC00061	ATP6AP2	TMEM17
IC00061	ATP6AP2	TFRC
IC00061	ATP6AP2	TES
IC00061	ATP6AP2	TCTN3
IC00061	ATP6AP2	TCTN2
IC00061	ATP6AP2	STUB1
IC00061	ATP6AP2	SPECC1
IC00061	ATP6AP2	SLC38A2
IC00061	ATP6AP2	SLC35F6
IC00061	ATP6AP2	SH3BP4
IC00061	ATP6AP2	SEC22B
IC00061	ATP6AP2	SCFD1
IC00061	ATP6AP2	RHOG
IC00061	ATP6AP2	RHOA
IC00061	ATP6AP2	RAP1B
IC00061	ATP6AP2	RANGAP1
IC00061	ATP6AP2	RALA
IC00061	ATP6AP2	RABL3
IC00061	ATP6AP2	RAB7A
IC00061	ATP6AP2	RAB14
IC00061	ATP6AP2	RAB11FIP2
IC00061	ATP6AP2	RAB11B
IC00061	ATP6AP2	PTRF
IC00061	ATP6AP2	PRKCDBP
IC00061	ATP6AP2	PPP1R13L
IC00061	ATP6AP2	PHLDB2
IC00061	ATP6AP2	PDIA3
IC00061	ATP6AP2	PACSIN3
IC00061	ATP6AP2	OSTM1
IC00061	ATP6AP2	MITD1
IC00061	ATP6AP2	MAPK6
IC00061	ATP6AP2	LGALS1
IC00061	ATP6AP2	LAMTOR5
IC00061	ATP6AP2	LAMTOR2
IC00061	ATP6AP2	LAMTOR1
IC00061	ATP6AP2	KTN1
IC00061	ATP6AP2	JUP
IC00061	ATP6AP2	JPH1
IC00061	ATP6AP2	GPRC5A
IC00061	ATP6AP2	GOLIM4
IC00061	ATP6AP2	FLOT2
IC00061	ATP6AP2	FLOT1
IC00061	ATP6AP2	EVC2
IC00061	ATP6AP2	ETFB
IC00061	ATP6AP2	ENO1
IC00061	ATP6AP2	CPM
IC00061	ATP6AP2	CLCN7
IC00061	ATP6AP2	CKAP4
IC00061	ATP6AP2	CHMP2B
IC00061	ATP6AP2	CHMP2A
IC00061	ATP6AP2	CERS2
IC00061	ATP6AP2	CD59
IC00061	ATP6AP2	CD2AP
IC00061	ATP6AP2	CCDC115
IC00061	ATP6AP2	BEGAIN
IC00061	ATP6AP2	BASP1
IC00061	ATP6AP2	ATP6V1G1
IC00061	ATP6AP2	ATP6V1B2
IC00061	ATP6AP2	ATP6V1A
IC00061	ATP6AP2	ATP6V0D1
IC00061	ATP6AP2	ATP6AP1
IC00061	ATP6AP2	ACTR2
IC00062	AP1G2	XRN1
IC00062	AP1G2	UBE2Z
IC00062	AP1G2	RABEP1
IC00062	AP1G2	PRMT6
IC00062	AP1G2	LRRK2
IC00062	AP1G2	KDM1A
IC00062	AP1G2	AP1S2
IC00063	SOAT2	AKT1
IC00064	PAK3	STK4
IC00064	PAK3	RAC1
IC00064	PAK3	PLK1
IC00064	PAK3	CDC42
IC00065	FLOT1	VIM
IC00065	FLOT1	VCAM1
IC00065	FLOT1	VAPA
IC00065	FLOT1	TMEM63B
IC00065	FLOT1	SYNPO
IC00065	FLOT1	SRPK1
IC00065	FLOT1	SLC25A5
IC00065	FLOT1	SGTB
IC00065	FLOT1	RAB7A
IC00065	FLOT1	RAB5C
IC00065	FLOT1	RAB2A
IC00065	FLOT1	PTPN1
IC00065	FLOT1	PDGFRA
IC00065	FLOT1	OFD1
IC00065	FLOT1	MYO19
IC00065	FLOT1	MYH9
IC00065	FLOT1	MYEF2
IC00065	FLOT1	MMGT1
IC00065	FLOT1	LIMA1
IC00065	FLOT1	GOLT1B
IC00065	FLOT1	GOLM1
IC00065	FLOT1	FN1
IC00065	FLOT1	FLOT2
IC00065	FLOT1	FLNA
IC00065	FLOT1	FBF1
IC00065	FLOT1	DBN1
IC00065	FLOT1	CYC1
IC00065	FLOT1	COPS5
IC00065	FLOT1	CHMP4B
IC00065	FLOT1	CAV1
IC00065	FLOT1	CAPZA2
IC00065	FLOT1	CAPN10
IC00065	FLOT1	BBS7
IC00065	FLOT1	BBS4
IC00065	FLOT1	BBS2
IC00065	FLOT1	BBS1
IC00065	FLOT1	BACE1
IC00065	FLOT1	ATP6V1A
IC00065	FLOT1	ATP6AP2
IC00065	FLOT1	ARG1
IC00065	FLOT1	APP
IC00065	FLOT1	ABCA1
IC00066	PDE5A	WDR24
IC00066	PDE5A	SUPT5H
IC00066	PDE5A	SPG21
IC00066	PDE5A	PATZ1
IC00066	PDE5A	MIOS
IC00066	PDE5A	FKBP15
IC00066	PDE5A	FGFR1OP
IC00066	PDE5A	BLM
IC00066	PDE5A	AIPL1
IC00067	DFFB	PARP2
IC00067	DFFB	LRRK2
IC00067	DFFB	HIST1H1D
IC00067	DFFB	HIST1H1B
IC00067	DFFB	HIST1H1A
IC00067	DFFB	H1F0
IC00067	DFFB	DFFA
IC00067	DFFB	BMI1
IC00068	CLSTN1	TRIP12
IC00068	CLSTN1	TOPBP1
IC00068	CLSTN1	SLK
IC00068	CLSTN1	SETDB1
IC00068	CLSTN1	PAX8
IC00068	CLSTN1	MYC
IC00068	CLSTN1	MDM2
IC00068	CLSTN1	MCM3AP
IC00068	CLSTN1	GTF2F2
IC00068	CLSTN1	BAHCC1
IC00068	CLSTN1	APBB1
IC00068	CLSTN1	APBA2
IC00069	ZNF202	ZNF837
IC00069	ZNF202	ZNF473
IC00069	ZNF202	SSX2IP
IC00069	ZNF202	SNX2
IC00069	ZNF202	SEPHS1
IC00069	ZNF202	MCC
IC00069	ZNF202	KRT40
IC00070	MFN2	VCP
IC00070	MFN2	TCHP
IC00070	MFN2	SAMM50
IC00070	MFN2	LRRK2
IC00070	MFN2	BAK1
IC00070	MFN2	42068
IC00071	ABCC6	NR4A1
IC00071	ABCC6	FURIN
IC00071	ABCC6	CRYL1
IC00071	ABCC6	AK2
IC00071	ABCC6	A1BG
IC00072	UTS2	OTUB1
IC00073	APOM	KLF6
IC00074	ABCA1	UTRN
IC00074	ABCA1	TGM2
IC00074	ABCA1	STX12
IC00074	ABCA1	SNTB2
IC00074	ABCA1	SNTB1
IC00074	ABCA1	SNTA1
IC00074	ABCA1	NR1H2
IC00074	ABCA1	MPDZ
IC00074	ABCA1	LIN7B
IC00074	ABCA1	IKBKG
IC00074	ABCA1	FLOT1
IC00074	ABCA1	DLG3
IC00074	ABCA1	DLG2
IC00074	ABCA1	CDC42
IC00074	ABCA1	ARHGEF12
IC00074	ABCA1	ARHGEF11
IC00074	ABCA1	APOA1
IC00074	ABCA1	ABCA12
IC00075	POLR1A	ZNRD1
IC00075	POLR1A	WDR92
IC00075	POLR1A	USP11
IC00075	POLR1A	URI1
IC00075	POLR1A	TWISTNB
IC00075	POLR1A	TCF4
IC00075	POLR1A	TAF1D
IC00075	POLR1A	TAF1B
IC00075	POLR1A	SUPT16H
IC00075	POLR1A	SSRP1
IC00075	POLR1A	RUVBL2
IC00075	POLR1A	RUVBL1
IC00075	POLR1A	RRN3
IC00075	POLR1A	RPAP3
IC00075	POLR1A	REL
IC00075	POLR1A	RARA
IC00075	POLR1A	POLR2L
IC00075	POLR1A	POLR2K
IC00075	POLR1A	POLR2H
IC00075	POLR1A	POLR2F
IC00075	POLR1A	POLR2E
IC00075	POLR1A	POLR1E
IC00075	POLR1A	POLR1D
IC00075	POLR1A	POLR1C
IC00075	POLR1A	POLR1B
IC00075	POLR1A	PIH1D1
IC00075	POLR1A	PFDN6
IC00075	POLR1A	PFDN2
IC00075	POLR1A	PDRG1
IC00075	POLR1A	NFKBIB
IC00075	POLR1A	MAPK6
IC00075	POLR1A	L1TD1
IC00075	POLR1A	GPN1
IC00075	POLR1A	GABARAP
IC00075	POLR1A	ERBB2
IC00075	POLR1A	CSTF1
IC00075	POLR1A	CD3EAP
IC00075	POLR1A	BARD1
IC00075	POLR1A	ARRB2
IC00075	POLR1A	ARRB1
IC00075	POLR1A	AGO1
IC00076	NFATC1	ZMYM3
IC00076	NFATC1	YWHAZ
IC00076	NFATC1	TRPS1
IC00076	NFATC1	TP53
IC00076	NFATC1	TEAD2
IC00076	NFATC1	TAF10
IC00076	NFATC1	SMC3
IC00076	NFATC1	SMC2
IC00076	NFATC1	SMARCC2
IC00076	NFATC1	SMARCB1
IC00076	NFATC1	SMARCA5
IC00076	NFATC1	SMARCA4
IC00076	NFATC1	RECQL
IC00076	NFATC1	RBPJ
IC00076	NFATC1	PRDM15
IC00076	NFATC1	PDS5A
IC00076	NFATC1	OGT
IC00076	NFATC1	NFATC1
IC00076	NFATC1	KIF4A
IC00076	NFATC1	JUND
IC00076	NFATC1	JUN
IC00076	NFATC1	JAK3
IC00076	NFATC1	ISL1
IC00076	NFATC1	HOXC13
IC00076	NFATC1	HOXA10
IC00076	NFATC1	HMGA2
IC00076	NFATC1	HMGA1
IC00076	NFATC1	HIST3H3
IC00076	NFATC1	HIST1H2BC
IC00076	NFATC1	HIST1H2BA
IC00076	NFATC1	HIST1H2AD
IC00076	NFATC1	HDAC2
IC00076	NFATC1	GATAD2B
IC00076	NFATC1	FRMPD1
IC00076	NFATC1	FOS
IC00076	NFATC1	FLYWCH1
IC00076	NFATC1	EGLN3
IC00076	NFATC1	CUX1
IC00076	NFATC1	CREB1
IC00076	NFATC1	CHD4
IC00076	NFATC1	BEND3
IC00076	NFATC1	ATF3
IC00076	NFATC1	ATF2
IC00076	NFATC1	ATF1
IC00076	NFATC1	ANKRD20A1
IC00076	NFATC1	ADNP
IC00077	IL33	IL1RL1
IC00077	IL33	HIST1H2BC
IC00077	IL33	HIST1H2AG
IC00077	IL33	CRMP1
IC00078	DDX58	ZC3HAV1
IC00078	DDX58	WRNIP1
IC00078	DDX58	VAPA
IC00078	DDX58	UBC
IC00078	DDX58	TRIM25
IC00078	DDX58	STAT1
IC00078	DDX58	RAI14
IC00078	DDX58	PRKRA
IC00078	DDX58	MAVS
IC00078	DDX58	DDX58
IC00078	DDX58	DDX3X
IC00078	DDX58	CYLD
IC00080	FADS2	TCTN3
IC00080	FADS2	TCTN2
IC00081	DDAH2	ZAK
IC00081	DDAH2	TSC22D1
IC00081	DDAH2	TRIP13
IC00081	DDAH2	TNFSF11
IC00081	DDAH2	TK1
IC00081	DDAH2	TAF1D
IC00081	DDAH2	STK3
IC00081	DDAH2	SMN1
IC00081	DDAH2	RPS6KA5
IC00081	DDAH2	RPS6KA1
IC00081	DDAH2	RCC1
IC00081	DDAH2	RAP1B
IC00081	DDAH2	PIN1
IC00081	DDAH2	MKNK1
IC00081	DDAH2	GADD45G
IC00081	DDAH2	DNAJB11
IC00081	DDAH2	CDKN1A
IC00081	DDAH2	CDK4
IC00081	DDAH2	CDC73
IC00081	DDAH2	ATP1B1
IC00081	DDAH2	ANXA7
IC00084	LDHA	YWHAZ
IC00084	LDHA	XRN1
IC00084	LDHA	VCAM1
IC00084	LDHA	UBE2E2
IC00084	LDHA	TUBB3
IC00084	LDHA	TINF2
IC00084	LDHA	TERF1
IC00084	LDHA	POT1
IC00084	LDHA	OTUB1
IC00084	LDHA	MAPK13
IC00084	LDHA	LRRK2
IC00084	LDHA	LDHB
IC00084	LDHA	LDHA
IC00084	LDHA	KIF11
IC00084	LDHA	JUN
IC00084	LDHA	HSPA8
IC00084	LDHA	HSP90AB1
IC00084	LDHA	HIF1A
IC00084	LDHA	GABARAPL1
IC00084	LDHA	FN1
IC00084	LDHA	ERCC6L
IC00084	LDHA	DUX4L9
IC00084	LDHA	DUX4
IC00084	LDHA	CKAP5
IC00084	LDHA	CEP290
IC00084	LDHA	ATF2
IC00084	LDHA	ACD
IC00085	MT-CO2	YWHAE
IC00085	MT-CO2	USF1
IC00085	MT-CO2	TRAF6
IC00085	MT-CO2	TFEB
IC00085	MT-CO2	STOM
IC00085	MT-CO2	SLC38A1
IC00085	MT-CO2	SLC25A13
IC00085	MT-CO2	SLC11A2
IC00085	MT-CO2	RXRB
IC00085	MT-CO2	RIPK4
IC00085	MT-CO2	PSMA1
IC00085	MT-CO2	PINX1
IC00085	MT-CO2	MMGT1
IC00085	MT-CO2	JUN
IC00085	MT-CO2	ICT1
IC00085	MT-CO2	HTT
IC00085	MT-CO2	HRSP12
IC00085	MT-CO2	HLA-B
IC00085	MT-CO2	FN1
IC00085	MT-CO2	COX7C
IC00085	MT-CO2	COX7A2
IC00085	MT-CO2	COX6C
IC00085	MT-CO2	COX6B1
IC00085	MT-CO2	COX5B
IC00085	MT-CO2	COX5A
IC00085	MT-CO2	COX4I1
IC00085	MT-CO2	COA3
IC00086	SOD1	SYNE2
IC00086	SOD1	SQSTM1
IC00086	SOD1	SOD1
IC00086	SOD1	SMAD2
IC00086	SOD1	RAC1
IC00086	SOD1	PRCC
IC00086	SOD1	PARK7
IC00086	SOD1	NBR1
IC00086	SOD1	LGMN
IC00086	SOD1	LAMP2
IC00086	SOD1	KLC2
IC00086	SOD1	HIVEP1
IC00086	SOD1	HEXB
IC00086	SOD1	EIF5A
IC00086	SOD1	EEF1D
IC00086	SOD1	DYNC2LI1
IC00086	SOD1	DCTN2
IC00086	SOD1	CEP55
IC00086	SOD1	BAG3
IC00086	SOD1	ALB
IC00087	CP	SLC40A1
IC00087	CP	IGHG1
IC00087	CP	BTRC
IC00087	CP	APOA1
IC00088	F8	UBQLN1
IC00088	F8	MAP1LC3A
IC00088	F8	GGA1
IC00088	F8	EIF1B
IC00088	F8	CALR
IC00089	F13A1	UFD1L
IC00089	F13A1	TK1
IC00089	F13A1	SH3GL2
IC00089	F13A1	PTK2
IC00089	F13A1	PLEK
IC00089	F13A1	NUDT21
IC00089	F13A1	HSPB1
IC00089	F13A1	CDKN1A
IC00089	F13A1	ANXA7
IC00090	ABL1	YWHAZ
IC00090	ABL1	YWHAQ
IC00090	ABL1	YWHAH
IC00090	ABL1	YWHAG
IC00090	ABL1	YWHAE
IC00090	ABL1	YWHAB
IC00090	ABL1	XRCC6
IC00090	ABL1	WNK2
IC00090	ABL1	WASF1
IC00090	ABL1	VPS13A
IC00090	ABL1	VPREB1
IC00090	ABL1	VAV1
IC00090	ABL1	UHMK1
IC00090	ABL1	TULP4
IC00090	ABL1	TSKS
IC00090	ABL1	TRIM39
IC00090	ABL1	TP73
IC00090	ABL1	TOP1
IC00090	ABL1	TMPO
IC00090	ABL1	TMEM74B
IC00090	ABL1	TLN2
IC00090	ABL1	TGOLN2
IC00090	ABL1	SYNJ2
IC00090	ABL1	SUV39H2
IC00090	ABL1	SUB1
IC00090	ABL1	ST5
IC00090	ABL1	SRPK2
IC00090	ABL1	SRC
IC00090	ABL1	SPRR2A
IC00090	ABL1	SP1
IC00090	ABL1	SOS2
IC00090	ABL1	SORBS1
IC00090	ABL1	SNX8
IC00090	ABL1	SNX3
IC00090	ABL1	SNX17
IC00090	ABL1	SNX12
IC00090	ABL1	SLC24A1
IC00090	ABL1	SLC22A3
IC00090	ABL1	SHB
IC00090	ABL1	SHANK3
IC00090	ABL1	SH3BP1
IC00090	ABL1	SFN
IC00090	ABL1	SF3B4
IC00090	ABL1	SF1
IC00090	ABL1	SEPN1
IC00090	ABL1	SEMA7A
IC00090	ABL1	SCARF2
IC00090	ABL1	RTN4
IC00090	ABL1	RPS21
IC00090	ABL1	RPP38
IC00090	ABL1	RPLP1
IC00090	ABL1	RIN3
IC00090	ABL1	RIN1
IC00090	ABL1	RIMS1
IC00090	ABL1	RGS20
IC00090	ABL1	RAPGEF1
IC00090	ABL1	RAD51
IC00090	ABL1	PTPN4
IC00090	ABL1	PTPN1
IC00090	ABL1	PTBP3
IC00090	ABL1	PRX
IC00090	ABL1	PRKCD
IC00090	ABL1	PRICKLE3
IC00090	ABL1	PRDX1
IC00090	ABL1	PPP3CA
IC00090	ABL1	POLD1
IC00090	ABL1	PLCG1
IC00090	ABL1	PKD1
IC00090	ABL1	PIK3R1
IC00090	ABL1	PDIA2
IC00090	ABL1	PCDHA7
IC00090	ABL1	PAX3
IC00090	ABL1	PARK7
IC00090	ABL1	P2RX7
IC00090	ABL1	OSBPL5
IC00090	ABL1	ORC1
IC00090	ABL1	OGN
IC00090	ABL1	NXPH3
IC00090	ABL1	NPVF
IC00090	ABL1	NOTCH3
IC00090	ABL1	NKX2-1
IC00090	ABL1	NFS1
IC00090	ABL1	NFASC
IC00090	ABL1	NELFB
IC00090	ABL1	NEK8
IC00090	ABL1	NCKIPSD
IC00090	ABL1	NCKAP5
IC00090	ABL1	NCK1
IC00090	ABL1	NBEA
IC00090	ABL1	MUC1
IC00090	ABL1	MSH5
IC00090	ABL1	MSH4
IC00090	ABL1	MKI67
IC00090	ABL1	MEPE
IC00090	ABL1	MED25
IC00090	ABL1	MED14
IC00090	ABL1	MAVS
IC00090	ABL1	MAP4K1
IC00090	ABL1	LTBP2
IC00090	ABL1	LRRK2
IC00090	ABL1	LRRK1
IC00090	ABL1	LRRC59
IC00090	ABL1	LRP2
IC00090	ABL1	LRBA
IC00090	ABL1	LIG3
IC00090	ABL1	KMT2B
IC00090	ABL1	KIT
IC00090	ABL1	KIFC2
IC00090	ABL1	ITGB2
IC00090	ABL1	ILF3
IC00090	ABL1	HSPE1
IC00090	ABL1	HSP90AB1
IC00090	ABL1	HOXC8
IC00090	ABL1	HNRNPR
IC00090	ABL1	HNRNPM
IC00090	ABL1	HEXA
IC00090	ABL1	HCN4
IC00090	ABL1	HCN2
IC00090	ABL1	HCK
IC00090	ABL1	GTF3A
IC00090	ABL1	GTF2IRD1
IC00090	ABL1	GSX2
IC00090	ABL1	GSTZ1
IC00090	ABL1	GRIP2
IC00090	ABL1	GRB2
IC00090	ABL1	GPR45
IC00090	ABL1	GNS
IC00090	ABL1	GAD1
IC00090	ABL1	GABBR1
IC00090	ABL1	G3BP2
IC00090	ABL1	FYN
IC00090	ABL1	FYB
IC00090	ABL1	FUS
IC00090	ABL1	FOXF2
IC00090	ABL1	FLNC
IC00090	ABL1	FLNA
IC00090	ABL1	FAM127A
IC00090	ABL1	FAM110A
IC00090	ABL1	F2RL2
IC00090	ABL1	EWSR1
IC00090	ABL1	ERBB4
IC00090	ABL1	ERBB3
IC00090	ABL1	ERBB2
IC00090	ABL1	EPS15
IC00090	ABL1	EPB41L3
IC00090	ABL1	EP300
IC00090	ABL1	EIF2A
IC00090	ABL1	EGFR
IC00090	ABL1	EFS
IC00090	ABL1	EFNA5
IC00090	ABL1	EEF1G
IC00090	ABL1	DUSP15
IC00090	ABL1	DRG1
IC00090	ABL1	DOCK3
IC00090	ABL1	DNM3
IC00090	ABL1	DNM2
IC00090	ABL1	DNM1
IC00090	ABL1	DNASE1L2
IC00090	ABL1	DLX4
IC00090	ABL1	DLGAP4
IC00090	ABL1	DLGAP3
IC00090	ABL1	DLGAP2
IC00090	ABL1	DLGAP1
IC00090	ABL1	DKKL1
IC00090	ABL1	DDX5
IC00090	ABL1	DDX41
IC00090	ABL1	CYP4F2
IC00090	ABL1	CUL7
IC00090	ABL1	CTNNB1
IC00090	ABL1	CTAGE5
IC00090	ABL1	CSMD2
IC00090	ABL1	CRKL
IC00090	ABL1	CRK
IC00090	ABL1	CNTNAP1
IC00090	ABL1	CNTFR
IC00090	ABL1	CKAP5
IC00090	ABL1	CKAP4
IC00090	ABL1	CHRD
IC00090	ABL1	CENPA
IC00090	ABL1	CELSR3
IC00090	ABL1	CDON
IC00090	ABL1	CDKL5
IC00090	ABL1	CDC27
IC00090	ABL1	CD2AP
IC00090	ABL1	CCKBR
IC00090	ABL1	CBL
IC00090	ABL1	CAST
IC00090	ABL1	C6
IC00090	ABL1	BRPF3
IC00090	ABL1	BRCA2
IC00090	ABL1	BRCA1
IC00090	ABL1	BMP8B
IC00090	ABL1	BCL2L1
IC00090	ABL1	BAZ2A
IC00090	ABL1	ATM
IC00090	ABL1	ASB16
IC00090	ABL1	ASAP1
IC00090	ABL1	ARHGEF11
IC00090	ABL1	AR
IC00090	ABL1	APP
IC00090	ABL1	APOL5
IC00090	ABL1	AKAP6
IC00090	ABL1	AIRE
IC00090	ABL1	AHSG
IC00090	ABL1	ADAM15
IC00090	ABL1	ACAP1
IC00090	ABL1	ABR
IC00090	ABL1	ABI2
IC00090	ABL1	ABI1
IC00091	EGFR	ZNF510
IC00091	EGFR	ZAP70
IC00091	EGFR	YWHAZ
IC00091	EGFR	YWHAQ
IC00091	EGFR	YWHAE
IC00091	EGFR	YWHAB
IC00091	EGFR	YTHDF1
IC00091	EGFR	YES1
IC00091	EGFR	XRN2
IC00091	EGFR	XPOT
IC00091	EGFR	WASL
IC00091	EGFR	WASF3
IC00091	EGFR	VPS33B
IC00091	EGFR	VPS13A
IC00091	EGFR	VAV2
IC00091	EGFR	VAV1
IC00091	EGFR	VAPA
IC00091	EGFR	UROD
IC00091	EGFR	UCHL1
IC00091	EGFR	UBE4B
IC00091	EGFR	UBE2V2
IC00091	EGFR	UBB
IC00091	EGFR	UBASH3B
IC00091	EGFR	TXN
IC00091	EGFR	TUFM
IC00091	EGFR	TUBB
IC00091	EGFR	TUBA4A
IC00091	EGFR	TUBA1A
IC00091	EGFR	TSTD2
IC00091	EGFR	TRIM29
IC00091	EGFR	TRIM28
IC00091	EGFR	TRAF2
IC00091	EGFR	TPT1
IC00091	EGFR	TPI1
IC00091	EGFR	TOP1
IC00091	EGFR	TOM1L1
IC00091	EGFR	TNS4
IC00091	EGFR	TNS3
IC00091	EGFR	TNK2
IC00091	EGFR	TNFRSF1A
IC00091	EGFR	TMCO3
IC00091	EGFR	TLR4
IC00091	EGFR	TLR2
IC00091	EGFR	TLN1
IC00091	EGFR	TGFB1
IC00091	EGFR	TGFA
IC00091	EGFR	TBRG4
IC00091	EGFR	TAB1
IC00091	EGFR	SYN1
IC00091	EGFR	SYK
IC00091	EGFR	SUSD1
IC00091	EGFR	STX17
IC00091	EGFR	STUB1
IC00091	EGFR	STIP1
IC00091	EGFR	STAT5B
IC00091	EGFR	STAT5A
IC00091	EGFR	STAT3
IC00091	EGFR	STAT2
IC00091	EGFR	STAT1
IC00091	EGFR	STAP2
IC00091	EGFR	STAM2
IC00091	EGFR	SSR1
IC00091	EGFR	SRC
IC00091	EGFR	SPRR1A
IC00091	EGFR	SPCS2
IC00091	EGFR	SOS2
IC00091	EGFR	SORBS2
IC00091	EGFR	SOCS6
IC00091	EGFR	SOCS3
IC00091	EGFR	SNX9
IC00091	EGFR	SNCA
IC00091	EGFR	SNAP25
IC00091	EGFR	SLC7A5
IC00091	EGFR	SLC5A1
IC00091	EGFR	SLC3A2
IC00091	EGFR	SLC25A5
IC00091	EGFR	SLC25A3
IC00091	EGFR	SLA2
IC00091	EGFR	SLA
IC00091	EGFR	SHC4
IC00091	EGFR	SHC3
IC00091	EGFR	SHC2
IC00091	EGFR	SHC1
IC00091	EGFR	SH3KBP1
IC00091	EGFR	SH3GL3
IC00091	EGFR	SH3GL2
IC00091	EGFR	SH3D21
IC00091	EGFR	SH3BGRL3
IC00091	EGFR	SH3BGRL
IC00091	EGFR	SH2D3C
IC00091	EGFR	SH2D3A
IC00091	EGFR	SH2D2A
IC00091	EGFR	SH2D1A
IC00091	EGFR	SH2B3
IC00091	EGFR	SH2B1
IC00091	EGFR	SGSM2
IC00091	EGFR	SGPL1
IC00091	EGFR	SFPQ
IC00091	EGFR	SFN
IC00091	EGFR	SERPINB4
IC00091	EGFR	SERAC1
IC00091	EGFR	SEPP1
IC00091	EGFR	SEC13
IC00091	EGFR	S100A9
IC00091	EGFR	S100A4
IC00091	EGFR	S100A11
IC00091	EGFR	RUSC2
IC00091	EGFR	RPS4X
IC00091	EGFR	RPS26P11
IC00091	EGFR	RPS18
IC00091	EGFR	RPS15
IC00091	EGFR	RPL17
IC00091	EGFR	ROR1
IC00091	EGFR	RIN2
IC00091	EGFR	RIN1
IC00091	EGFR	RGS4
IC00091	EGFR	RET
IC00091	EGFR	RBM25
IC00091	EGFR	RASA1
IC00091	EGFR	RAPH1
IC00091	EGFR	RAPGEF1
IC00091	EGFR	RAP1GDS1
IC00091	EGFR	RAF1
IC00091	EGFR	RABGEF1
IC00091	EGFR	RAB3A
IC00091	EGFR	PXN
IC00091	EGFR	PTPRJ
IC00091	EGFR	PTPRF
IC00091	EGFR	PTPRD
IC00091	EGFR	PTPRC
IC00091	EGFR	PTPRB
IC00091	EGFR	PTPN6
IC00091	EGFR	PTPN22
IC00091	EGFR	PTPN2
IC00091	EGFR	PTPN18
IC00091	EGFR	PTPN12
IC00091	EGFR	PTPN11
IC00091	EGFR	PTPN1
IC00091	EGFR	PTK6
IC00091	EGFR	PTK2B
IC00091	EGFR	PTK2
IC00091	EGFR	PTGDS
IC00091	EGFR	PSMD4
IC00091	EGFR	PSMA7
IC00091	EGFR	PRKDC
IC00091	EGFR	PRKCZ
IC00091	EGFR	PRKCE
IC00091	EGFR	PRKCA
IC00091	EGFR	PRKAR1B
IC00091	EGFR	PRDX1
IC00091	EGFR	PRCC
IC00091	EGFR	PPP5C
IC00091	EGFR	PPP2CB
IC00091	EGFR	PNPLA2
IC00091	EGFR	PLCH1
IC00091	EGFR	PLCG2
IC00091	EGFR	PLCG1
IC00091	EGFR	PKP2
IC00091	EGFR	PIN4
IC00091	EGFR	PIM1
IC00091	EGFR	PIK3R3
IC00091	EGFR	PIK3R2
IC00091	EGFR	PIK3R1
IC00091	EGFR	PIK3C2B
IC00091	EGFR	PIK3C2A
IC00091	EGFR	PHLDA1
IC00091	EGFR	PEX19
IC00091	EGFR	PDK3
IC00091	EGFR	PDGFRA
IC00091	EGFR	PDCD6IP
IC00091	EGFR	PARP1
IC00091	EGFR	PAK1
IC00091	EGFR	PAG1
IC00091	EGFR	OLFM1
IC00091	EGFR	OAZ1
IC00091	EGFR	NUMBL
IC00091	EGFR	NUMB
IC00091	EGFR	NUDCD3
IC00091	EGFR	NTRK2
IC00091	EGFR	NRG1
IC00091	EGFR	NR3C1
IC00091	EGFR	NQO2
IC00091	EGFR	NPM1
IC00091	EGFR	NELL1
IC00091	EGFR	NDUFA4
IC00091	EGFR	NDN
IC00091	EGFR	NCL
IC00091	EGFR	NCK2
IC00091	EGFR	NCK1
IC00091	EGFR	NANS
IC00091	EGFR	MUC1
IC00091	EGFR	MOB4
IC00091	EGFR	MMP14
IC00091	EGFR	MGARP
IC00091	EGFR	MET
IC00091	EGFR	MEGF6
IC00091	EGFR	MDH1
IC00091	EGFR	MCM7
IC00091	EGFR	MCM6
IC00091	EGFR	MCM5
IC00091	EGFR	MCM4
IC00091	EGFR	MCM3
IC00091	EGFR	MATR3
IC00091	EGFR	MAST1
IC00091	EGFR	MAPT
IC00091	EGFR	MAPKAPK3
IC00091	EGFR	MAPK9
IC00091	EGFR	MAPK8IP2
IC00091	EGFR	MAPK8IP1
IC00091	EGFR	MAPK8
IC00091	EGFR	MAPK14
IC00091	EGFR	MAP4K1
IC00091	EGFR	MAP3K3
IC00091	EGFR	MAP3K12
IC00091	EGFR	LYN
IC00091	EGFR	LRRK1
IC00091	EGFR	LRRC59
IC00091	EGFR	LRP1
IC00091	EGFR	LMNA
IC00091	EGFR	LGALS3
IC00091	EGFR	LCP2
IC00091	EGFR	LAT
IC00091	EGFR	LAPTM4B
IC00091	EGFR	LAMP1
IC00091	EGFR	KRT6A
IC00091	EGFR	KRT5
IC00091	EGFR	KRT17
IC00091	EGFR	KRT14
IC00091	EGFR	KRT1
IC00091	EGFR	KPNB1
IC00091	EGFR	KPNA1
IC00091	EGFR	KIAA0226
IC00091	EGFR	KCTD9
IC00091	EGFR	JUP
IC00091	EGFR	JAK2
IC00091	EGFR	ITSN2
IC00091	EGFR	ITK
IC00091	EGFR	ITGB4
IC00091	EGFR	ITGB2
IC00091	EGFR	IRS4
IC00091	EGFR	IRS1
IC00091	EGFR	IQGAP1
IC00091	EGFR	ILVBL
IC00091	EGFR	ILF3
IC00091	EGFR	ILF2
IC00091	EGFR	IKBKG
IC00091	EGFR	IGFBP3
IC00091	EGFR	ICAM1
IC00091	EGFR	HSPD1
IC00091	EGFR	HSPB1
IC00091	EGFR	HSPA9
IC00091	EGFR	HSPA8
IC00091	EGFR	HSPA5
IC00091	EGFR	HSPA4
IC00091	EGFR	HSPA2
IC00091	EGFR	HSPA1L
IC00091	EGFR	HSP90B1
IC00091	EGFR	HSP90AB1
IC00091	EGFR	HSP90AA1
IC00091	EGFR	HOXC10
IC00091	EGFR	HNRNPK
IC00091	EGFR	HNRNPH1
IC00091	EGFR	HNRNPF
IC00091	EGFR	HLA-A
IC00091	EGFR	HIST1H4A
IC00091	EGFR	HIST1H3A
IC00091	EGFR	HIST1H2BC
IC00091	EGFR	HIST1H2AA
IC00091	EGFR	HIST1H1E
IC00091	EGFR	HEXIM1
IC00091	EGFR	HEMGN
IC00091	EGFR	HDAC7
IC00091	EGFR	HDAC6
IC00091	EGFR	HCK
IC00091	EGFR	H1FX
IC00091	EGFR	GSTT1
IC00091	EGFR	GSN
IC00091	EGFR	GRB2
IC00091	EGFR	GRB10
IC00091	EGFR	GRAP2
IC00091	EGFR	GPS1
IC00091	EGFR	GPM6B
IC00091	EGFR	GOT1
IC00091	EGFR	GNB2L1
IC00091	EGFR	GGCT
IC00091	EGFR	GAPDH
IC00091	EGFR	GABARAPL2
IC00091	EGFR	GAB2
IC00091	EGFR	GAB1
IC00091	EGFR	FUS
IC00091	EGFR	FRK
IC00091	EGFR	FRAT2
IC00091	EGFR	FOS
IC00091	EGFR	FN1
IC00091	EGFR	FKBP8
IC00091	EGFR	FKBP5
IC00091	EGFR	FKBP4
IC00091	EGFR	FHL2
IC00091	EGFR	FGR
IC00091	EGFR	FES
IC00091	EGFR	FEN1
IC00091	EGFR	FANCC
IC00091	EGFR	FAH
IC00091	EGFR	FABP5
IC00091	EGFR	EZR
IC00091	EGFR	EXOC8
IC00091	EGFR	EXOC7
IC00091	EGFR	EXOC4
IC00091	EGFR	EXOC3
IC00091	EGFR	EXOC2
IC00091	EGFR	ESR1
IC00091	EGFR	ERRFI1
IC00091	EGFR	ERCC4
IC00091	EGFR	ERCC2
IC00091	EGFR	ERCC1
IC00091	EGFR	ERBB4
IC00091	EGFR	ERBB3
IC00091	EGFR	ERBB2
IC00091	EGFR	EPS8
IC00091	EGFR	EPS15
IC00091	EGFR	EPHB4
IC00091	EGFR	EPHA2
IC00091	EGFR	ENGASE
IC00091	EGFR	EIF2B3
IC00091	EGFR	EGFR
IC00091	EGFR	EGF
IC00091	EGFR	EFNB1
IC00091	EGFR	EEF1G
IC00091	EGFR	EEF1A1
IC00091	EGFR	EEA1
IC00091	EGFR	DYNC1H1
IC00091	EGFR	DOK6
IC00091	EGFR	DOK5
IC00091	EGFR	DOK4
IC00091	EGFR	DOK1
IC00091	EGFR	DNAJC4
IC00091	EGFR	DNAJC13
IC00091	EGFR	DNAJB11
IC00091	EGFR	DNAJA3
IC00091	EGFR	DNAJA2
IC00091	EGFR	DNAJA1
IC00091	EGFR	DHX9
IC00091	EGFR	DCTN2
IC00091	EGFR	DBR1
IC00091	EGFR	CYTH2
IC00091	EGFR	CYLC2
IC00091	EGFR	CTTN
IC00091	EGFR	CTNND1
IC00091	EGFR	CTNNB1
IC00091	EGFR	CTNNA2
IC00091	EGFR	CTNNA1
IC00091	EGFR	CSTA
IC00091	EGFR	CSRP1
IC00091	EGFR	CSK
IC00091	EGFR	CSE1L
IC00091	EGFR	CRKL
IC00091	EGFR	CRK
IC00091	EGFR	COL9A3
IC00091	EGFR	COL17A1
IC00091	EGFR	CNTN2
IC00091	EGFR	CMTM8
IC00091	EGFR	CLTCL1
IC00091	EGFR	CLTA
IC00091	EGFR	CLNK
IC00091	EGFR	CKAP4
IC00091	EGFR	CISH
IC00091	EGFR	CHD5
IC00091	EGFR	CFL1
IC00091	EGFR	CEND1
IC00091	EGFR	CDK1
IC00091	EGFR	CDH1
IC00091	EGFR	CDCP1
IC00091	EGFR	CDC37
IC00091	EGFR	CDC25C
IC00091	EGFR	CD59
IC00091	EGFR	CCAR2
IC00091	EGFR	CBR1
IC00091	EGFR	CBLB
IC00091	EGFR	CBL
IC00091	EGFR	CAV2
IC00091	EGFR	CAV1
IC00091	EGFR	CAPN7
IC00091	EGFR	CANX
IC00091	EGFR	CAMLG
IC00091	EGFR	CALM1
IC00091	EGFR	C9orf156
IC00091	EGFR	BRE
IC00091	EGFR	BMX
IC00091	EGFR	BLK
IC00091	EGFR	BECN1
IC00091	EGFR	BCAR3
IC00091	EGFR	BCAR1
IC00091	EGFR	BAIAP2
IC00091	EGFR	AXL
IC00091	EGFR	AURKA
IC00091	EGFR	ATXN10
IC00091	EGFR	ATP5C1
IC00091	EGFR	ATP5B
IC00091	EGFR	ATP5A1
IC00091	EGFR	ATP2B4
IC00091	EGFR	ATP2A2
IC00091	EGFR	ATP1B1
IC00091	EGFR	ATP1A1
IC00091	EGFR	ATIC
IC00091	EGFR	ARRB2
IC00091	EGFR	ARRB1
IC00091	EGFR	ARPC5
IC00091	EGFR	ARMC8
IC00091	EGFR	ARHGEF7
IC00091	EGFR	ARF6
IC00091	EGFR	APPL1
IC00091	EGFR	APP
IC00091	EGFR	APOB
IC00091	EGFR	APEX1
IC00091	EGFR	APBB3
IC00091	EGFR	APBB2
IC00091	EGFR	APBB1
IC00091	EGFR	APBA3
IC00091	EGFR	AP2S1
IC00091	EGFR	AP2M1
IC00091	EGFR	AP2B1
IC00091	EGFR	AP2A2
IC00091	EGFR	AP2A1
IC00091	EGFR	AP1B1
IC00091	EGFR	AOPEP
IC00091	EGFR	ANXA1
IC00091	EGFR	ANO5
IC00091	EGFR	ANKS1B
IC00091	EGFR	ANKS1A
IC00091	EGFR	ALDOA
IC00091	EGFR	ALCAM
IC00091	EGFR	AKT1
IC00091	EGFR	AKAP12
IC00091	EGFR	AIP
IC00091	EGFR	AHSA1
IC00091	EGFR	AHNAK
IC00091	EGFR	ADRM1
IC00091	EGFR	ADRBK1
IC00091	EGFR	ACTN4
IC00091	EGFR	ACSL3
IC00091	EGFR	ABL2
IC00091	EGFR	ABL1
IC00092	MOS	ZBTB2
IC00092	MOS	USHBP1
IC00092	MOS	TTC1
IC00092	MOS	TRIM27
IC00092	MOS	TRAF2
IC00092	MOS	TRAF1
IC00092	MOS	STUB1
IC00092	MOS	STIP1
IC00092	MOS	SSX2IP
IC00092	MOS	SPERT
IC00092	MOS	SGTA
IC00092	MOS	SEC24C
IC00092	MOS	PSTPIP1
IC00092	MOS	PSMD2
IC00092	MOS	NUDCD3
IC00092	MOS	NUDC
IC00092	MOS	NOTCH2NL
IC00092	MOS	MTMR9
IC00092	MOS	MLF1
IC00092	MOS	MIPOL1
IC00092	MOS	LZTS2
IC00092	MOS	KRT40
IC00092	MOS	KRT34
IC00092	MOS	KRT31
IC00092	MOS	KRT27
IC00092	MOS	KRT15
IC00092	MOS	KIFC3
IC00092	MOS	HSP90AB1
IC00092	MOS	HSP90AA1
IC00092	MOS	HSF2
IC00092	MOS	HOMER3
IC00092	MOS	GOLGA6L9
IC00092	MOS	GOLGA2
IC00092	MOS	GFAP
IC00092	MOS	FYN
IC00092	MOS	FKBPL
IC00092	MOS	FKBP5
IC00092	MOS	DYDC1
IC00092	MOS	CDC37
IC00092	MOS	CCNDBP1
IC00092	MOS	CALCOCO2
IC00092	MOS	CACYBP
IC00092	MOS	C17orf59
IC00092	MOS	BAG2
IC00092	MOS	ATRIP
IC00092	MOS	AHSA2
IC00092	MOS	ACTN2
IC00093	F2	THBD
IC00093	F2	SPP1
IC00093	F2	SERPINC1
IC00093	F2	GP1BA
IC00093	F2	FGA
IC00093	F2	DDIT3
IC00093	F2	C1QBP
IC00093	F2	ALB
IC00094	HP	WASL
IC00094	HP	TP63
IC00094	HP	TGM2
IC00094	HP	TBL1X
IC00094	HP	SORT1
IC00094	HP	SMAD3
IC00094	HP	SLX4
IC00094	HP	RPL11
IC00094	HP	RBBP6
IC00094	HP	MVP
IC00094	HP	MIS12
IC00094	HP	LAMC3
IC00094	HP	GRB2
IC00094	HP	GADD45G
IC00094	HP	EXOSC9
IC00094	HP	APOE
IC00094	HP	APOA1
IC00094	HP	ALB
IC00096	F10	UBQLN2
IC00096	F10	PRKAB1
IC00096	F10	PCOLCE
IC00096	F10	NOTCH2NL
IC00096	F10	MGST3
IC00096	F10	HIST1H1C
IC00097	PLG	YTHDC1
IC00097	PLG	SMAD4
IC00097	PLG	SMAD3
IC00097	PLG	RBBP6
IC00097	PLG	RAP2A
IC00097	PLG	PRDX4
IC00097	PLG	PLGRKT
IC00097	PLG	PCOLCE
IC00097	PLG	MAPK14
IC00097	PLG	IGHA1
IC00097	PLG	EP300
IC00097	PLG	CYFIP2
IC00097	PLG	APOH
IC00098	F12	KNG1
IC00098	F12	GP1BA
IC00098	F12	C1QBP
IC00099	PLAU	SERPINE1
IC00099	PLAU	PLAUR
IC00099	PLAU	MYC
IC00099	PLAU	BTK
IC00099	PLAU	ANG
IC00099	PLAU	ALAS1
IC00099	PLAU	ADAM28
IC00100	PLAT	SERPINE1
IC00100	PLAT	PLAT
IC00101	REN	KCTD15
IC00101	REN	CCDC24
IC00102	ADA	TINF2
IC00102	ADA	TERF2IP
IC00102	ADA	SGCD
IC00102	ADA	PIAS2
IC00103	SERPINC1	PLCG1
IC00103	SERPINC1	F2
IC00103	SERPINC1	C1QBP
IC00104	SERPINA1	SSR1
IC00104	SERPINA1	SMAD4
IC00104	SERPINA1	SLX4
IC00104	SERPINA1	SERPINA1
IC00104	SERPINA1	SDC2
IC00104	SERPINA1	RCHY1
IC00104	SERPINA1	RAP2A
IC00104	SERPINA1	MIS12
IC00104	SERPINA1	GSDMB
IC00104	SERPINA1	ELANE
IC00104	SERPINA1	ECHS1
IC00104	SERPINA1	CANX
IC00104	SERPINA1	ATP5C1
IC00105	AGT	STAT3
IC00105	AGT	GSDMB
IC00105	AGT	GRB2
IC00105	AGT	EWSR1
IC00106	C3	VHL
IC00106	C3	TGM2
IC00106	C3	TF
IC00106	C3	KRTAP10-8
IC00106	C3	KRT31
IC00106	C3	IGHM
IC00106	C3	GOLGA6L9
IC00106	C3	EFEMP2
IC00106	C3	CD46
IC00106	C3	ASF1B
IC00107	C5	POU6F2
IC00107	C5	CREB3L1
IC00108	TIMP1	SUMO2
IC00108	TIMP1	RECQL5
IC00108	TIMP1	MMP9
IC00108	TIMP1	EEF1B2
IC00108	TIMP1	ECH1
IC00108	TIMP1	CD63
IC00109	CST3	CST3
IC00109	CST3	ATXN1
IC00109	CST3	ALB
IC00110	KNG1	F12
IC00110	KNG1	C1QBP
IC00111	FOS	ZNF652
IC00111	FOS	ZNF622
IC00111	FOS	ZNF133
IC00111	FOS	ZMYM6
IC00111	FOS	ZFYVE9
IC00111	FOS	ZFP91
IC00111	FOS	YWHAB
IC00111	FOS	YEATS4
IC00111	FOS	WBSCR22
IC00111	FOS	VARS
IC00111	FOS	USP16
IC00111	FOS	TUBB2B
IC00111	FOS	TSPYL4
IC00111	FOS	TSPAN2
IC00111	FOS	TRIB1
IC00111	FOS	TRAPPC13
IC00111	FOS	TPR
IC00111	FOS	TMSB10
IC00111	FOS	TLN2
IC00111	FOS	TFF1
IC00111	FOS	SUPT6H
IC00111	FOS	STK40
IC00111	FOS	STIM1
IC00111	FOS	STAT1
IC00111	FOS	SSU72
IC00111	FOS	SRPK1
IC00111	FOS	SMARCE1
IC00111	FOS	SMARCC2
IC00111	FOS	SMARCC1
IC00111	FOS	SMAD2
IC00111	FOS	SLC4A10
IC00111	FOS	SF3A3
IC00111	FOS	SET
IC00111	FOS	SERBP1
IC00111	FOS	SBF2
IC00111	FOS	RRP12
IC00111	FOS	RPS25
IC00111	FOS	RPS17
IC00111	FOS	RPS11
IC00111	FOS	RGS7
IC00111	FOS	RFWD2
IC00111	FOS	RBM6
IC00111	FOS	RARA
IC00111	FOS	PPP1R12A
IC00111	FOS	PPM1B
IC00111	FOS	PPIG
IC00111	FOS	POLR2E
IC00111	FOS	PNN
IC00111	FOS	PLA2G4A
IC00111	FOS	PKP2
IC00111	FOS	PKNOX2
IC00111	FOS	PHB
IC00111	FOS	NR2F6
IC00111	FOS	NR2F1
IC00111	FOS	NPIPA1
IC00111	FOS	NFE2L1
IC00111	FOS	NFATC2IP
IC00111	FOS	NFATC1
IC00111	FOS	NEFM
IC00111	FOS	NCOR2
IC00111	FOS	NCL
IC00111	FOS	MYC
IC00111	FOS	MTMR1
IC00111	FOS	MTERF4
IC00111	FOS	MMP7
IC00111	FOS	MED17
IC00111	FOS	MAZ
IC00111	FOS	MATR3
IC00111	FOS	MARK3
IC00111	FOS	MAP1B
IC00111	FOS	MAN1A2
IC00111	FOS	MAFB
IC00111	FOS	LRRC59
IC00111	FOS	LAS1L
IC00111	FOS	KHSRP
IC00111	FOS	KDM2A
IC00111	FOS	KBTBD7
IC00111	FOS	JUND
IC00111	FOS	JUNB
IC00111	FOS	JUN
IC00111	FOS	IL2
IC00111	FOS	IDS
IC00111	FOS	HSP90B1
IC00111	FOS	HSD17B4
IC00111	FOS	HOXD13
IC00111	FOS	GRHPR
IC00111	FOS	GREB1
IC00111	FOS	GNL2
IC00111	FOS	GLO1
IC00111	FOS	GLB1
IC00111	FOS	GATA3
IC00111	FOS	GAMT
IC00111	FOS	FOSB
IC00111	FOS	FOS
IC00111	FOS	FIP1L1
IC00111	FOS	FAM50A
IC00111	FOS	FAAP100
IC00111	FOS	ESR1
IC00111	FOS	ESF1
IC00111	FOS	EP400
IC00111	FOS	EP300
IC00111	FOS	EGFR
IC00111	FOS	EEF1D
IC00111	FOS	DDIT3
IC00111	FOS	CUL2
IC00111	FOS	CRB3
IC00111	FOS	COPS4
IC00111	FOS	CLU
IC00111	FOS	CIRH1A
IC00111	FOS	CHMP3
IC00111	FOS	CHEK2
IC00111	FOS	CENPO
IC00111	FOS	CCDC158
IC00111	FOS	CCDC120
IC00111	FOS	CAMSAP2
IC00111	FOS	CACYBP
IC00111	FOS	CABP1
IC00111	FOS	BTBD10
IC00111	FOS	BACH1
IC00111	FOS	ATRNL1
IC00111	FOS	ATP5I
IC00111	FOS	ATF7
IC00111	FOS	ATF4
IC00111	FOS	ATF2
IC00111	FOS	ARL6IP4
IC00111	FOS	APP
IC00111	FOS	APLP1
IC00111	FOS	ANP32E
IC00111	FOS	ANKRD17
IC00111	FOS	ANKHD1
IC00111	FOS	AMY2B
IC00111	FOS	AHCY
IC00111	FOS	AGTPBP1
IC00112	MYC	ZZEF1
IC00112	MYC	ZNF740
IC00112	MYC	ZNF703
IC00112	MYC	ZNF586
IC00112	MYC	ZNF541
IC00112	MYC	ZNF354B
IC00112	MYC	ZNF281
IC00112	MYC	ZNF121
IC00112	MYC	ZNF106
IC00112	MYC	ZFYVE21
IC00112	MYC	ZFHX3
IC00112	MYC	ZCCHC11
IC00112	MYC	ZC3H7B
IC00112	MYC	ZC3H18
IC00112	MYC	ZBTB18
IC00112	MYC	ZBTB17
IC00112	MYC	ZAK
IC00112	MYC	YWHAQ
IC00112	MYC	YWHAE
IC00112	MYC	YWHAB
IC00112	MYC	YBX1
IC00112	MYC	YAF2
IC00112	MYC	XYLT1
IC00112	MYC	XRN1
IC00112	MYC	XRCC6
IC00112	MYC	XRCC5
IC00112	MYC	XPOT
IC00112	MYC	XPO7
IC00112	MYC	XPO5
IC00112	MYC	XPO1
IC00112	MYC	XKRX
IC00112	MYC	XDH
IC00112	MYC	WIPF1
IC00112	MYC	WDR77
IC00112	MYC	WDR5
IC00112	MYC	WDFY3
IC00112	MYC	UTP15
IC00112	MYC	UST
IC00112	MYC	USP9X
IC00112	MYC	USP48
IC00112	MYC	USP36
IC00112	MYC	USP10
IC00112	MYC	UQCRFS1
IC00112	MYC	UNC45A
IC00112	MYC	UBTF
IC00112	MYC	UBR2
IC00112	MYC	UBE3C
IC00112	MYC	UBC
IC00112	MYC	UBA1
IC00112	MYC	U2SURP
IC00112	MYC	TXN
IC00112	MYC	TUFM
IC00112	MYC	TUBGCP4
IC00112	MYC	TUBGCP2
IC00112	MYC	TUBG1
IC00112	MYC	TUBB6
IC00112	MYC	TUBB3
IC00112	MYC	TUBA4A
IC00112	MYC	TTN
IC00112	MYC	TTC27
IC00112	MYC	TSN
IC00112	MYC	TRRAP
IC00112	MYC	TRPM1
IC00112	MYC	TRMT1L
IC00112	MYC	TRIO
IC00112	MYC	TRIM28
IC00112	MYC	TRIM21
IC00112	MYC	TRAP1
IC00112	MYC	TRAK1
IC00112	MYC	TRABD2A
IC00112	MYC	TPP1
IC00112	MYC	TPH1
IC00112	MYC	TP53BP1
IC00112	MYC	TP53
IC00112	MYC	TOP2A
IC00112	MYC	TOP1
IC00112	MYC	TONSL
IC00112	MYC	TNS2
IC00112	MYC	TNR
IC00112	MYC	TNPO3
IC00112	MYC	TNPO1
IC00112	MYC	TNFRSF18
IC00112	MYC	TMPRSS11A
IC00112	MYC	TMPO
IC00112	MYC	TMEM33
IC00112	MYC	TMEM161A
IC00112	MYC	TKT
IC00112	MYC	TFAM
IC00112	MYC	TF
IC00112	MYC	TEX2
IC00112	MYC	TENM2
IC00112	MYC	TDG
IC00112	MYC	TCP1
IC00112	MYC	TCF12
IC00112	MYC	TBL2
IC00112	MYC	TARSL2
IC00112	MYC	TAF2
IC00112	MYC	SYNE1
IC00112	MYC	SUZ12
IC00112	MYC	SUV39H1
IC00112	MYC	SUCLG2
IC00112	MYC	SUCLG1
IC00112	MYC	STAG2
IC00112	MYC	ST6GALNAC6
IC00112	MYC	SSR4
IC00112	MYC	SSR1
IC00112	MYC	SSBP1
IC00112	MYC	SRP9
IC00112	MYC	SRP14
IC00112	MYC	SRD5A1
[truncated: 21,809 more rows]
